# Supplementary material for: Chromosome-level reference genome of Vitis piasezkii var. pagnucii provides insights into a new locus of resistance to grapevine powdery mildew
Source: Hortic Res. 2025 Jun 10;12(9):uhaf146. doi: 10.1093/hr/uhaf146 (PMC12313342; doi:10.1093/hr/uhaf146)
Supplement: Web_Material_uhaf146 [file web_material_uhaf146.zip › Supplemental Tables.xlsx]

## Sheet: Table S1
Table S1. Chromosome length of BS-40 and PN40024
Chromosome	BS-40 (bp)	PN40024 (bp)
Chr1	24178033	27822162
Chr2	22206453	20,941,263
Chr3	21741449	21,317,290
Chr4	25295857	25934928
Chr5	31517082	26899771
Chr6	25268951	24571969
Chr7	32070693	31,654,362
Chr8	23443408	23763023
Chr9	29010990	24372199
Chr10	25552074	27,504,061
Chr11	20396815	20048508
Chr12	29421795	24706008
Chr13	39402583	29842242
Chr14	32651822	30475315
Chr15	23132509	23565456
Chr16	29813608	27,608,946
Chr17	18598009	19942836
Chr18	44289540	36684271
Chr19	26841382	27,218,600

## Sheet: Table S2
Table S2. Summary of repetitive sequences of BS-40 genome
Type	Number	Length (bp)	Percentage (%)
ClassI	608762	301928386	52.18
ClassI/DIRS	28844	20874952	3.61
ClassI/LINE	52525	23995761	4.15
ClassI/LTR	6998	3297973	0.57
ClassI/LTR/Copia	229712	118334155	20.45
ClassI/LTR/Gypsy	187638	136447137	23.58
ClassI/PLE/LARD	100704	30056506	5.19
ClassI/SINE	4	269	0
ClassI/TRIM	2302	1401138	0.24
ClassI/Unknown	35	2201	0
ClassII	154050	59576680	10.3
ClassII/Crypton	7	397	0
ClassII/Helitron	49708	18610362	3.22
ClassII/Marverick	897	529918	0.09
ClassII/TIR	86153	33759786	5.83
ClassII/Unkown	17285	8375008	1.45
PotentialHostGene	5770	1732780	0.3
SSR	60	18797	0
Unkown	23335	8430377	1.46
Total	768642	351228500	60.7

## Sheet: Table S3
Table S3. Genes of assembled BS-40 genome
GeneNum	GeneLen (bp)	AveGeneLen (bp)	CDSLen (bp)	AveCDSLen (bp)	IntLen (bp)	AveIntLen (bp)
41251	197460279	4786.8	47539099	1.152.44	140596190	3408.31
Note: GeneNum: gene number, GeneLen: total length of genes, AveGeneLen: average gene length, CDSLen: total length of coding sequences, AveCDSLen: average CDS length, IntLen: total length of introns, AveIntLen: average length of introns

## Sheet: Table S4
Table S4. Summary of gene annotation statistics
Database	Annotated number	Percentage (%)
GO	28147	68.23
KEGG	11241	27.25
KOG	21638	52.45
TrEMBL	40287	97.66
NR	40332	97.77
Total	40427	98

## Sheet: Table S5
Table S5. Statistics of non-coding RNAs
RNA	Number	Family
miRNA	147	27
rRNA	149	4
snoRNA	418	96
snRNA	94	8
tRNA	507	23

## Sheet: Table S6
Table S6. The annotation of unique genes of 'BS-40'.
Gene ID	GO annotation	KEGG annotation	KOG class	KOG class annotation	TrEMBL annotation	NR annotation
EVM0000769	Molecular Function: RNA binding (GO:0003723);; Molecular Function: RNA-directed DNA polymerase activity (GO:0003964);; Molecular Function: RNA-DNA hybrid ribonuclease activity (GO:0004523);; Biological Process: RNA-dependent DNA biosynthetic process (GO:0006278);; Biological Process: DNA integration (GO:0015074);;	--	[R]	General function prediction only	Putative uncharacterized protein {ECO:0000313|EMBL:CAN79125.1} OS=Vitis vinifera (Grape) PE=4 SV=1	hypothetical protein VITISV_032910 [Vitis vinifera]
EVM0003696	Molecular Function: nucleic acid binding (GO:0003676);; Molecular Function: catalytic activity (GO:0003824);; Biological Process: DNA metabolic process (GO:0006259);;	--	[R]	General function prediction only	Putative uncharacterized protein {ECO:0000313|EMBL:CAN71171.1} OS=Vitis vinifera (Grape) PE=4 SV=1	hypothetical protein VITISV_037662 [Vitis vinifera]
EVM0004608	Molecular Function: RNA binding (GO:0003723);; Molecular Function: RNA-directed DNA polymerase activity (GO:0003964);; Molecular Function: RNA-DNA hybrid ribonuclease activity (GO:0004523);; Biological Process: RNA-dependent DNA biosynthetic process (GO:0006278);; Biological Process: DNA integration (GO:0015074);;	--	[R]	General function prediction only	Putative uncharacterized protein {ECO:0000313|EMBL:CAN70858.1} OS=Vitis vinifera (Grape) PE=4 SV=1	hypothetical protein VITISV_022428 [Vitis vinifera]
EVM0007672	--	--	--	--	Putative uncharacterized protein {ECO:0000313|EMBL:CAN79907.1} OS=Vitis vinifera (Grape) PE=4 SV=1	hypothetical protein VITISV_034934 [Vitis vinifera]
EVM0010458	Molecular Function: RNA binding (GO:0003723);; Molecular Function: RNA-directed DNA polymerase activity (GO:0003964);; Molecular Function: RNA-DNA hybrid ribonuclease activity (GO:0004523);; Biological Process: RNA-dependent DNA biosynthetic process (GO:0006278);; Biological Process: DNA integration (GO:0015074);;	--	[R]	General function prediction only	Putative uncharacterized protein {ECO:0000313|EMBL:CAN75752.1} OS=Vitis vinifera (Grape) PE=4 SV=1	hypothetical protein VITISV_030813 [Vitis vinifera]
EVM0011003	Molecular Function: RNA binding (GO:0003723);; Molecular Function: RNA-directed DNA polymerase activity (GO:0003964);; Molecular Function: RNA-DNA hybrid ribonuclease activity (GO:0004523);; Biological Process: RNA-dependent DNA biosynthetic process (GO:0006278);; Biological Process: DNA integration (GO:0015074);;	--	[R]	General function prediction only	Putative uncharacterized protein {ECO:0000313|EMBL:CAN61903.1} OS=Vitis vinifera (Grape) PE=4 SV=1	hypothetical protein VITISV_012767 [Vitis vinifera]
EVM0020359	Molecular Function: binding (GO:0005488);;	--	[R]	General function prediction only	Putative uncharacterized protein {ECO:0000313|EMBL:CAN61905.1} OS=Vitis vinifera (Grape) PE=4 SV=1	hypothetical protein VITISV_026487 [Vitis vinifera]
EVM0021926	Molecular Function: RNA binding (GO:0003723);; Molecular Function: RNA-directed DNA polymerase activity (GO:0003964);; Molecular Function: RNA-DNA hybrid ribonuclease activity (GO:0004523);; Biological Process: RNA-dependent DNA biosynthetic process (GO:0006278);; Biological Process: DNA integration (GO:0015074);;	--	--	--	Putative uncharacterized protein {ECO:0000313|EMBL:CAN78355.1} OS=Vitis vinifera (Grape) PE=4 SV=1	hypothetical protein VITISV_007316 [Vitis vinifera]
EVM0022283	Molecular Function: RNA binding (GO:0003723);; Molecular Function: RNA-directed DNA polymerase activity (GO:0003964);; Molecular Function: RNA-DNA hybrid ribonuclease activity (GO:0004523);; Biological Process: RNA-dependent DNA biosynthetic process (GO:0006278);; Biological Process: DNA integration (GO:0015074);;	--	[R]	General function prediction only	Putative uncharacterized protein {ECO:0000313|EMBL:CAN60345.1} OS=Vitis vinifera (Grape) PE=4 SV=1	hypothetical protein VITISV_042615 [Vitis vinifera]
EVM0023117	Molecular Function: nucleic acid binding (GO:0003676);; Molecular Function: catalytic activity (GO:0003824);; Biological Process: DNA metabolic process (GO:0006259);;	--	[R]	General function prediction only	Putative uncharacterized protein {ECO:0000313|EMBL:CAN79907.1} OS=Vitis vinifera (Grape) PE=4 SV=1	hypothetical protein VITISV_034934 [Vitis vinifera]
EVM0024393	Molecular Function: RNA binding (GO:0003723);; Molecular Function: RNA-directed DNA polymerase activity (GO:0003964);; Molecular Function: RNA-DNA hybrid ribonuclease activity (GO:0004523);; Biological Process: RNA-dependent DNA biosynthetic process (GO:0006278);; Biological Process: DNA integration (GO:0015074);;	--	[R]	General function prediction only	Putative uncharacterized protein {ECO:0000313|EMBL:CAN79110.1} OS=Vitis vinifera (Grape) PE=4 SV=1	hypothetical protein VITISV_001311 [Vitis vinifera]
EVM0030760	--	--	--	--	Putative uncharacterized protein {ECO:0000313|EMBL:CAN71171.1} OS=Vitis vinifera (Grape) PE=4 SV=1	hypothetical protein VITISV_037662 [Vitis vinifera]
EVM0032598	Molecular Function: RNA binding (GO:0003723);; Molecular Function: RNA-directed DNA polymerase activity (GO:0003964);; Molecular Function: RNA-DNA hybrid ribonuclease activity (GO:0004523);; Biological Process: RNA-dependent DNA biosynthetic process (GO:0006278);; Biological Process: DNA integration (GO:0015074);;	--	[R]	General function prediction only	Putative uncharacterized protein {ECO:0000313|EMBL:CAN79125.1} OS=Vitis vinifera (Grape) PE=4 SV=1	hypothetical protein VITISV_032910 [Vitis vinifera]
EVM0034481	--	--	--	--	Putative uncharacterized protein {ECO:0000313|EMBL:CAN82738.1} OS=Vitis vinifera (Grape) PE=4 SV=1	hypothetical protein VITISV_026352 [Vitis vinifera]
EVM0035742	--	--	--	--	Putative uncharacterized protein {ECO:0000313|EMBL:CAN72956.1} OS=Vitis vinifera (Grape) PE=4 SV=1	hypothetical protein VITISV_002875 [Vitis vinifera]
EVM0040021	Molecular Function: RNA binding (GO:0003723);; Molecular Function: RNA-directed DNA polymerase activity (GO:0003964);; Molecular Function: RNA-DNA hybrid ribonuclease activity (GO:0004523);; Biological Process: RNA-dependent DNA biosynthetic process (GO:0006278);; Biological Process: DNA integration (GO:0015074);;	--	[R]	General function prediction only	Putative uncharacterized protein {ECO:0000313|EMBL:CAN76968.1} OS=Vitis vinifera (Grape) PE=4 SV=1	hypothetical protein VITISV_029688 [Vitis vinifera]
EVM0009575	--	--	--	--	Putative uncharacterized protein {ECO:0000313|EMBL:CAN67366.1} OS=Vitis vinifera (Grape) PE=4 SV=1	hypothetical protein VITISV_007976 [Vitis vinifera]
EVM0013466	--	--	--	--	Putative uncharacterized protein {ECO:0000313|EMBL:CAN76654.1} OS=Vitis vinifera (Grape) PE=4 SV=1	hypothetical protein VITISV_042356 [Vitis vinifera]
EVM0014643	Molecular Function: transferase activity (GO:0016740);; Biological Process: primary metabolic process (GO:0044238);; Biological Process: cellular macromolecule metabolic process (GO:0044260);;	--	--	--	Putative uncharacterized protein {ECO:0000313|EMBL:CAN79931.1} OS=Vitis vinifera (Grape) PE=4 SV=1	hypothetical protein VITISV_007489 [Vitis vinifera]
EVM0019172	--	--	--	--	Putative uncharacterized protein {ECO:0000313|EMBL:CAN77876.1} OS=Vitis vinifera (Grape) PE=4 SV=1	hypothetical protein VITISV_018279 [Vitis vinifera]
EVM0019737	Molecular Function: RNA binding (GO:0003723);; Molecular Function: RNA-directed DNA polymerase activity (GO:0003964);; Molecular Function: RNA-DNA hybrid ribonuclease activity (GO:0004523);; Biological Process: RNA-dependent DNA biosynthetic process (GO:0006278);; Biological Process: DNA integration (GO:0015074);;	--	--	--	Putative uncharacterized protein {ECO:0000313|EMBL:CAN77876.1} OS=Vitis vinifera (Grape) PE=4 SV=1	hypothetical protein VITISV_018279 [Vitis vinifera]
EVM0020098	Molecular Function: catalytic activity (GO:0003824);;	--	--	--	Putative uncharacterized protein {ECO:0000313|EMBL:CAN73070.1} OS=Vitis vinifera (Grape) PE=4 SV=1	hypothetical protein VITISV_016195 [Vitis vinifera]
EVM0021721	Molecular Function: nucleic acid binding (GO:0003676);; Molecular Function: catalytic activity (GO:0003824);; Biological Process: DNA metabolic process (GO:0006259);;	--	--	--	Putative uncharacterized protein {ECO:0000313|EMBL:CAN73070.1} OS=Vitis vinifera (Grape) PE=4 SV=1	hypothetical protein VITISV_016195 [Vitis vinifera]
EVM0035836	--	--	--	--	Putative uncharacterized protein {ECO:0000313|EMBL:CAN73070.1} OS=Vitis vinifera (Grape) PE=4 SV=1	hypothetical protein VITISV_016195 [Vitis vinifera]
EVM0000129	Molecular Function: RNA binding (GO:0003723);; Molecular Function: RNA-directed DNA polymerase activity (GO:0003964);; Biological Process: RNA-dependent DNA biosynthetic process (GO:0006278);; Molecular Function: zinc ion binding (GO:0008270);; Biological Process: DNA integration (GO:0015074);;	--	--	--	Putative uncharacterized protein {ECO:0000313|EMBL:CAN65509.1} OS=Vitis vinifera (Grape) PE=4 SV=1	hypothetical protein VITISV_019771 [Vitis vinifera]
EVM0013290	Molecular Function: nucleic acid binding (GO:0003676);; Molecular Function: zinc ion binding (GO:0008270);;	--	--	--	Putative uncharacterized protein {ECO:0000313|EMBL:CAN63877.1} OS=Vitis vinifera (Grape) PE=4 SV=1	hypothetical protein VITISV_014029 [Vitis vinifera]
EVM0014356	Molecular Function: nucleic acid binding (GO:0003676);; Molecular Function: zinc ion binding (GO:0008270);; Biological Process: DNA integration (GO:0015074);;	--	--	--	Putative uncharacterized protein {ECO:0000313|EMBL:CAN79438.1} OS=Vitis vinifera (Grape) PE=4 SV=1	hypothetical protein VITISV_036861 [Vitis vinifera]
EVM0015104	Molecular Function: nucleic acid binding (GO:0003676);; Molecular Function: zinc ion binding (GO:0008270);; Biological Process: DNA integration (GO:0015074);;	--	--	--	Putative uncharacterized protein {ECO:0000313|EMBL:CAN79438.1} OS=Vitis vinifera (Grape) PE=4 SV=1	hypothetical protein VITISV_036861 [Vitis vinifera]
EVM0025848	Molecular Function: nucleic acid binding (GO:0003676);; Molecular Function: zinc ion binding (GO:0008270);;	--	--	--	Putative uncharacterized protein {ECO:0000313|EMBL:CAN75461.1} OS=Vitis vinifera (Grape) PE=4 SV=1	hypothetical protein VITISV_007208 [Vitis vinifera]
EVM0026399	Molecular Function: nucleic acid binding (GO:0003676);; Biological Process: defense response (GO:0006952);; Molecular Function: zinc ion binding (GO:0008270);; Molecular Function: ADP binding (GO:0043531);;	--	--	--	Putative uncharacterized protein {ECO:0000313|EMBL:CAN78629.1} OS=Vitis vinifera (Grape) PE=4 SV=1	hypothetical protein VITISV_042849 [Vitis vinifera]
EVM0027668	Molecular Function: nucleic acid binding (GO:0003676);; Molecular Function: zinc ion binding (GO:0008270);;	--	--	--	Putative uncharacterized protein {ECO:0000313|EMBL:CAN79036.1} OS=Vitis vinifera (Grape) PE=4 SV=1	hypothetical protein VITISV_004563 [Vitis vinifera]
EVM0037124	Molecular Function: nucleic acid binding (GO:0003676);; Molecular Function: zinc ion binding (GO:0008270);; Biological Process: DNA integration (GO:0015074);;	--	--	--	Putative uncharacterized protein {ECO:0000313|EMBL:CAN67978.1} OS=Vitis vinifera (Grape) PE=4 SV=1	hypothetical protein VITISV_011491 [Vitis vinifera]
EVM0000322	Molecular Function: binding (GO:0005488);; Biological Process: metabolic process (GO:0008152);;	K01514|3.76227e-148|vvi:100854333|K01514 exopolyphosphatase [EC:3.6.1.11] | (RefSeq) protein prune homolog	[R]	General function prediction only	Putative uncharacterized protein {ECO:0000313|EMBL:CAN80919.1} OS=Vitis vinifera (Grape) PE=4 SV=1	hypothetical protein VITISV_002640 [Vitis vinifera]
EVM0003560	Molecular Function: nucleic acid binding (GO:0003676);; Biological Process: DNA integration (GO:0015074);;	--	[R]	General function prediction only	Putative uncharacterized protein {ECO:0000313|EMBL:CAN60374.1} OS=Vitis vinifera (Grape) PE=4 SV=1	hypothetical protein VITISV_001215 [Vitis vinifera]
EVM0008732	Molecular Function: nucleic acid binding (GO:0003676);; Biological Process: DNA integration (GO:0015074);;	--	[R]	General function prediction only	Putative uncharacterized protein {ECO:0000313|EMBL:CAN69804.1} OS=Vitis vinifera (Grape) PE=4 SV=1	hypothetical protein VITISV_017631 [Vitis vinifera]
EVM0020018	Molecular Function: nucleic acid binding (GO:0003676);; Molecular Function: zinc ion binding (GO:0008270);; Biological Process: DNA integration (GO:0015074);;	--	[R]	General function prediction only	Putative uncharacterized protein {ECO:0000313|EMBL:CAN73272.1} OS=Vitis vinifera (Grape) PE=4 SV=1	hypothetical protein VITISV_013115 [Vitis vinifera]
EVM0022502	Molecular Function: nucleic acid binding (GO:0003676);; Molecular Function: zinc ion binding (GO:0008270);; Biological Process: DNA integration (GO:0015074);;	--	[R]	General function prediction only	Putative uncharacterized protein {ECO:0000313|EMBL:CAN69804.1} OS=Vitis vinifera (Grape) PE=4 SV=1	hypothetical protein VITISV_017631 [Vitis vinifera]
EVM0023135	Molecular Function: nucleic acid binding (GO:0003676);; Molecular Function: zinc ion binding (GO:0008270);; Biological Process: DNA integration (GO:0015074);;	--	[R]	General function prediction only	Putative uncharacterized protein {ECO:0000313|EMBL:CAN69804.1} OS=Vitis vinifera (Grape) PE=4 SV=1	hypothetical protein VITISV_017631 [Vitis vinifera]
EVM0030069	Molecular Function: nucleic acid binding (GO:0003676);; Molecular Function: zinc ion binding (GO:0008270);; Biological Process: DNA integration (GO:0015074);;	--	[R]	General function prediction only	Putative uncharacterized protein {ECO:0000313|EMBL:CAN69804.1} OS=Vitis vinifera (Grape) PE=4 SV=1	hypothetical protein VITISV_017631 [Vitis vinifera]
EVM0034076	Molecular Function: nucleic acid binding (GO:0003676);; Molecular Function: zinc ion binding (GO:0008270);; Biological Process: DNA integration (GO:0015074);;	--	[R]	General function prediction only	Putative uncharacterized protein {ECO:0000313|EMBL:CAN69804.1} OS=Vitis vinifera (Grape) PE=4 SV=1	hypothetical protein VITISV_017631 [Vitis vinifera]
EVM0001808	Molecular Function: DNA binding (GO:0003677);; Cellular Component: nucleus (GO:0005634);; Biological Process: regulation of transcription, DNA-templated (GO:0006355);; Molecular Function: zinc ion binding (GO:0008270);; Biological Process: DNA integration (GO:0015074);; Molecular Function: protein dimerization activity (GO:0046983);;	--	--	--	Putative uncharacterized protein {ECO:0000313|EMBL:CAN74440.1} OS=Vitis vinifera (Grape) PE=4 SV=1	hypothetical protein VITISV_020365 [Vitis vinifera]
EVM0002585	Molecular Function: DNA binding (GO:0003677);; Cellular Component: nucleus (GO:0005634);; Biological Process: regulation of transcription, DNA-templated (GO:0006355);; Molecular Function: zinc ion binding (GO:0008270);; Biological Process: DNA integration (GO:0015074);; Molecular Function: protein dimerization activity (GO:0046983);;	--	--	--	Putative uncharacterized protein {ECO:0000313|EMBL:CAN74440.1} OS=Vitis vinifera (Grape) PE=4 SV=1	hypothetical protein VITISV_020365 [Vitis vinifera]
EVM0004156	Molecular Function: nucleic acid binding (GO:0003676);; Biological Process: transcription, DNA-templated (GO:0006351);; Molecular Function: zinc ion binding (GO:0008270);; Biological Process: DNA integration (GO:0015074);;	--	--	--	Putative uncharacterized protein {ECO:0000313|EMBL:CAN74440.1} OS=Vitis vinifera (Grape) PE=4 SV=1	hypothetical protein VITISV_020365 [Vitis vinifera]
EVM0017835	Molecular Function: DNA binding (GO:0003677);; Cellular Component: nucleus (GO:0005634);; Biological Process: regulation of transcription, DNA-templated (GO:0006355);; Molecular Function: zinc ion binding (GO:0008270);; Biological Process: DNA integration (GO:0015074);; Molecular Function: protein dimerization activity (GO:0046983);;	--	--	--	Putative uncharacterized protein {ECO:0000313|EMBL:CAN74440.1} OS=Vitis vinifera (Grape) PE=4 SV=1	hypothetical protein VITISV_020365 [Vitis vinifera]
EVM0021064	Molecular Function: DNA binding (GO:0003677);; Cellular Component: nucleus (GO:0005634);; Biological Process: regulation of transcription, DNA-templated (GO:0006355);; Molecular Function: zinc ion binding (GO:0008270);; Biological Process: DNA integration (GO:0015074);; Molecular Function: protein dimerization activity (GO:0046983);;	--	--	--	Putative uncharacterized protein {ECO:0000313|EMBL:CAN74440.1} OS=Vitis vinifera (Grape) PE=4 SV=1	hypothetical protein VITISV_020365 [Vitis vinifera]
EVM0029885	Molecular Function: DNA binding (GO:0003677);; Cellular Component: nucleus (GO:0005634);; Biological Process: regulation of transcription, DNA-templated (GO:0006355);; Molecular Function: zinc ion binding (GO:0008270);; Biological Process: DNA integration (GO:0015074);; Molecular Function: protein dimerization activity (GO:0046983);;	--	--	--	Putative uncharacterized protein {ECO:0000313|EMBL:CAN74440.1} OS=Vitis vinifera (Grape) PE=4 SV=1	hypothetical protein VITISV_020365 [Vitis vinifera]
EVM0036570	Molecular Function: DNA binding (GO:0003677);; Cellular Component: nucleus (GO:0005634);; Biological Process: regulation of transcription, DNA-templated (GO:0006355);; Molecular Function: zinc ion binding (GO:0008270);; Biological Process: DNA integration (GO:0015074);; Molecular Function: protein dimerization activity (GO:0046983);;	--	--	--	Putative uncharacterized protein {ECO:0000313|EMBL:CAN74440.1} OS=Vitis vinifera (Grape) PE=4 SV=1	hypothetical protein VITISV_020365 [Vitis vinifera]
EVM0005714	Molecular Function: RNA binding (GO:0003723);; Molecular Function: RNA-directed DNA polymerase activity (GO:0003964);; Cellular Component: nucleus (GO:0005634);; Biological Process: RNA-dependent DNA biosynthetic process (GO:0006278);; Molecular Function: zinc ion binding (GO:0008270);; Biological Process: DNA integration (GO:0015074);;	--	--	--	Putative uncharacterized protein {ECO:0000313|EMBL:CAN84142.1} OS=Vitis vinifera (Grape) PE=4 SV=1	unnamed protein product [Vitis vinifera]
EVM0014901	Molecular Function: nucleic acid binding (GO:0003676);; Biological Process: DNA metabolic process (GO:0006259);;	--	--	--	Putative uncharacterized protein {ECO:0000313|EMBL:CAN84142.1} OS=Vitis vinifera (Grape) PE=4 SV=1	hypothetical protein VITISV_024839 [Vitis vinifera]
EVM0017511	--	--	--	--	Putative uncharacterized protein {ECO:0000313|EMBL:CAN66404.1} OS=Vitis vinifera (Grape) PE=4 SV=1	hypothetical protein VITISV_026850 [Vitis vinifera]
EVM0024834	Molecular Function: RNA binding (GO:0003723);; Molecular Function: RNA-directed DNA polymerase activity (GO:0003964);; Cellular Component: nucleus (GO:0005634);; Biological Process: RNA-dependent DNA biosynthetic process (GO:0006278);; Molecular Function: zinc ion binding (GO:0008270);; Biological Process: DNA integration (GO:0015074);;	--	--	--	Putative uncharacterized protein {ECO:0000313|EMBL:CAN84142.1} OS=Vitis vinifera (Grape) PE=4 SV=1	unnamed protein product [Vitis vinifera]
EVM0028008	Molecular Function: binding (GO:0005488);;	--	--	--	Putative uncharacterized protein {ECO:0000313|EMBL:CAN84142.1} OS=Vitis vinifera (Grape) PE=4 SV=1	hypothetical protein VITISV_024839 [Vitis vinifera]
EVM0034268	Molecular Function: RNA binding (GO:0003723);; Molecular Function: RNA-directed DNA polymerase activity (GO:0003964);; Cellular Component: nucleus (GO:0005634);; Biological Process: RNA-dependent DNA biosynthetic process (GO:0006278);; Molecular Function: zinc ion binding (GO:0008270);; Biological Process: DNA integration (GO:0015074);;	--	--	--	Putative uncharacterized protein {ECO:0000313|EMBL:CAN84142.1} OS=Vitis vinifera (Grape) PE=4 SV=1	unnamed protein product [Vitis vinifera]
EVM0036672	Molecular Function: binding (GO:0005488);;	--	--	--	Putative uncharacterized protein {ECO:0000313|EMBL:CAN84142.1} OS=Vitis vinifera (Grape) PE=4 SV=1	hypothetical protein VITISV_024839 [Vitis vinifera]
EVM0007722	Biological Process: proteolysis (GO:0006508);; Molecular Function: cysteine-type peptidase activity (GO:0008234);;	--	--	--	Putative uncharacterized protein {ECO:0000313|EMBL:CAN68582.1} OS=Vitis vinifera (Grape) PE=4 SV=1	PREDICTED: sentrin-specific protease 1-like [Vitis vinifera]
EVM0012805	--	--	--	--	Putative uncharacterized protein {ECO:0000313|EMBL:CAN65286.1} OS=Vitis vinifera (Grape) PE=4 SV=1	PREDICTED: uncharacterized protein LOC104882098 [Vitis vinifera]
EVM0019731	Biological Process: proteolysis (GO:0006508);; Molecular Function: cysteine-type peptidase activity (GO:0008234);;	K08592|1.13043e-13|pmum:103328680|K08592 sentrin-specific protease 1 [EC:3.4.22.68] | (RefSeq) sentrin-specific protease 2-like	--	--	Putative uncharacterized protein {ECO:0000313|EMBL:CAN65286.1} OS=Vitis vinifera (Grape) PE=4 SV=1	PREDICTED: uncharacterized protein LOC104882098 [Vitis vinifera]
EVM0025527	Biological Process: proteolysis (GO:0006508);; Molecular Function: cysteine-type peptidase activity (GO:0008234);;	--	--	--	Putative uncharacterized protein {ECO:0000313|EMBL:CAN65286.1} OS=Vitis vinifera (Grape) PE=4 SV=1	PREDICTED: uncharacterized protein LOC104879397 [Vitis vinifera]
EVM0033312	--	--	--	--	Putative uncharacterized protein {ECO:0000313|EMBL:CAN65286.1} OS=Vitis vinifera (Grape) PE=4 SV=1	hypothetical protein VITISV_042738 [Vitis vinifera]
EVM0039942	--	--	--	--	Putative uncharacterized protein {ECO:0000313|EMBL:CAN65286.1} OS=Vitis vinifera (Grape) PE=4 SV=1	PREDICTED: uncharacterized protein LOC104882098 [Vitis vinifera]
EVM0012059	Molecular Function: nucleic acid binding (GO:0003676);; Cellular Component: extracellular region (GO:0005576);; Molecular Function: zinc ion binding (GO:0008270);; Biological Process: DNA integration (GO:0015074);; Molecular Function: manganese ion binding (GO:0030145);; Molecular Function: nutrient reservoir activity (GO:0045735);;	--	--	--	Putative uncharacterized protein {ECO:0000313|EMBL:CAN82048.1} OS=Vitis vinifera (Grape) PE=4 SV=1	hypothetical protein VITISV_016303 [Vitis vinifera]
EVM0019475	--	--	--	--	Putative uncharacterized protein {ECO:0000313|EMBL:CAN81340.1} OS=Vitis vinifera (Grape) PE=4 SV=1	hypothetical protein VITISV_007644 [Vitis vinifera]
EVM0025089	Molecular Function: nucleic acid binding (GO:0003676);; Molecular Function: zinc ion binding (GO:0008270);;	--	--	--	Putative uncharacterized protein {ECO:0000313|EMBL:CAN63919.1} OS=Vitis vinifera (Grape) PE=4 SV=1	hypothetical protein VITISV_009042 [Vitis vinifera]
EVM0027558	Molecular Function: nucleic acid binding (GO:0003676);; Molecular Function: zinc ion binding (GO:0008270);;	--	--	--	Putative uncharacterized protein {ECO:0000313|EMBL:CAN63877.1} OS=Vitis vinifera (Grape) PE=4 SV=1	hypothetical protein VITISV_014029 [Vitis vinifera]
EVM0031251	Molecular Function: nucleic acid binding (GO:0003676);; Molecular Function: zinc ion binding (GO:0008270);;	--	--	--	Putative uncharacterized protein {ECO:0000313|EMBL:CAN63919.1} OS=Vitis vinifera (Grape) PE=4 SV=1	hypothetical protein VITISV_009042 [Vitis vinifera]
EVM0036666	Molecular Function: nucleic acid binding (GO:0003676);; Biological Process: defense response (GO:0006952);; Molecular Function: zinc ion binding (GO:0008270);; Molecular Function: ADP binding (GO:0043531);;	--	--	--	Putative uncharacterized protein {ECO:0000313|EMBL:CAN72308.1} OS=Vitis vinifera (Grape) PE=4 SV=1	hypothetical protein VITISV_026681 [Vitis vinifera]
EVM0000613	Molecular Function: RNA binding (GO:0003723);; Molecular Function: RNA-directed DNA polymerase activity (GO:0003964);; Biological Process: RNA-dependent DNA biosynthetic process (GO:0006278);; Molecular Function: zinc ion binding (GO:0008270);; Biological Process: DNA integration (GO:0015074);;	--	[R]	General function prediction only	Putative uncharacterized protein {ECO:0000313|EMBL:CAN83838.1} OS=Vitis vinifera (Grape) PE=4 SV=1	hypothetical protein VITISV_040522 [Vitis vinifera]
EVM0015117	Molecular Function: RNA binding (GO:0003723);; Molecular Function: RNA-directed DNA polymerase activity (GO:0003964);; Biological Process: RNA-dependent DNA biosynthetic process (GO:0006278);; Molecular Function: zinc ion binding (GO:0008270);; Biological Process: DNA integration (GO:0015074);;	--	[R]	General function prediction only	Putative uncharacterized protein {ECO:0000313|EMBL:CAN79129.1} OS=Vitis vinifera (Grape) PE=4 SV=1	hypothetical protein VITISV_033616 [Vitis vinifera]
EVM0017462	Molecular Function: RNA binding (GO:0003723);; Molecular Function: RNA-directed DNA polymerase activity (GO:0003964);; Biological Process: RNA-dependent DNA biosynthetic process (GO:0006278);; Molecular Function: zinc ion binding (GO:0008270);; Biological Process: DNA integration (GO:0015074);;	--	[R]	General function prediction only	Putative uncharacterized protein {ECO:0000313|EMBL:CAN80888.1} OS=Vitis vinifera (Grape) PE=4 SV=1	hypothetical protein VITISV_031627 [Vitis vinifera]
EVM0032937	Molecular Function: RNA binding (GO:0003723);; Molecular Function: RNA-directed DNA polymerase activity (GO:0003964);; Biological Process: RNA-dependent DNA biosynthetic process (GO:0006278);; Molecular Function: zinc ion binding (GO:0008270);; Biological Process: DNA integration (GO:0015074);;	--	[R]	General function prediction only	Putative uncharacterized protein {ECO:0000313|EMBL:CAN62259.1} OS=Vitis vinifera (Grape) PE=4 SV=1	hypothetical protein VITISV_008435 [Vitis vinifera]
EVM0034339	Molecular Function: RNA binding (GO:0003723);; Molecular Function: RNA-directed DNA polymerase activity (GO:0003964);; Biological Process: RNA-dependent DNA biosynthetic process (GO:0006278);; Molecular Function: zinc ion binding (GO:0008270);; Biological Process: DNA integration (GO:0015074);;	--	[R]	General function prediction only	Putative uncharacterized protein {ECO:0000313|EMBL:CAN80227.1} OS=Vitis vinifera (Grape) PE=4 SV=1	hypothetical protein VITISV_003208 [Vitis vinifera]
EVM0040670	Molecular Function: RNA binding (GO:0003723);; Molecular Function: RNA-directed DNA polymerase activity (GO:0003964);; Biological Process: RNA-dependent DNA biosynthetic process (GO:0006278);; Molecular Function: zinc ion binding (GO:0008270);; Biological Process: DNA integration (GO:0015074);;	--	[R]	General function prediction only	Putative uncharacterized protein {ECO:0000313|EMBL:CAN79129.1} OS=Vitis vinifera (Grape) PE=4 SV=1	hypothetical protein VITISV_033616 [Vitis vinifera]
EVM0018428	Molecular Function: RNA binding (GO:0003723);; Molecular Function: RNA-directed DNA polymerase activity (GO:0003964);; Biological Process: RNA-dependent DNA biosynthetic process (GO:0006278);; Molecular Function: zinc ion binding (GO:0008270);; Biological Process: DNA integration (GO:0015074);;	--	[R]	General function prediction only	Putative uncharacterized protein {ECO:0000313|EMBL:CAN68768.1} OS=Vitis vinifera (Grape) PE=4 SV=1	hypothetical protein VITISV_024756 [Vitis vinifera]
EVM0021128	Molecular Function: RNA binding (GO:0003723);; Molecular Function: RNA-directed DNA polymerase activity (GO:0003964);; Biological Process: RNA-dependent DNA biosynthetic process (GO:0006278);; Molecular Function: zinc ion binding (GO:0008270);; Biological Process: DNA integration (GO:0015074);;	--	[R]	General function prediction only	Putative uncharacterized protein {ECO:0000313|EMBL:CAN72237.1} OS=Vitis vinifera (Grape) PE=4 SV=1	hypothetical protein VITISV_010774 [Vitis vinifera]
EVM0022033	Molecular Function: RNA binding (GO:0003723);; Molecular Function: RNA-directed DNA polymerase activity (GO:0003964);; Molecular Function: protein kinase activity (GO:0004672);; Molecular Function: ATP binding (GO:0005524);; Biological Process: RNA-dependent DNA biosynthetic process (GO:0006278);; Biological Process: protein phosphorylation (GO:0006468);; Molecular Function: zinc ion binding (GO:…	--	[R]	General function prediction only	Putative uncharacterized protein {ECO:0000313|EMBL:CAN62976.1} OS=Vitis vinifera (Grape) PE=4 SV=1	hypothetical protein VITISV_043801 [Vitis vinifera]
EVM0025070	Molecular Function: RNA binding (GO:0003723);; Molecular Function: RNA-directed DNA polymerase activity (GO:0003964);; Biological Process: RNA-dependent DNA biosynthetic process (GO:0006278);; Molecular Function: zinc ion binding (GO:0008270);; Biological Process: DNA integration (GO:0015074);;	--	[R]	General function prediction only	Putative uncharacterized protein {ECO:0000313|EMBL:CAN72237.1} OS=Vitis vinifera (Grape) PE=4 SV=1	hypothetical protein VITISV_010774 [Vitis vinifera]
EVM0033022	Molecular Function: RNA binding (GO:0003723);; Molecular Function: RNA-directed DNA polymerase activity (GO:0003964);; Biological Process: RNA-dependent DNA biosynthetic process (GO:0006278);; Molecular Function: zinc ion binding (GO:0008270);; Biological Process: DNA integration (GO:0015074);;	--	[R]	General function prediction only	Putative uncharacterized protein {ECO:0000313|EMBL:CAN76192.1} OS=Vitis vinifera (Grape) PE=4 SV=1	hypothetical protein VITISV_025047 [Vitis vinifera]
EVM0040500	Molecular Function: RNA binding (GO:0003723);; Molecular Function: RNA-directed DNA polymerase activity (GO:0003964);; Biological Process: RNA-dependent DNA biosynthetic process (GO:0006278);; Molecular Function: zinc ion binding (GO:0008270);; Biological Process: DNA integration (GO:0015074);;	--	[R]	General function prediction only	Putative uncharacterized protein {ECO:0000313|EMBL:CAN62698.1} OS=Vitis vinifera (Grape) PE=4 SV=1	hypothetical protein VITISV_002842 [Vitis vinifera]
EVM0001202	Molecular Function: organic cyclic compound binding (GO:0097159);; Molecular Function: heterocyclic compound binding (GO:1901363);;	--	[R]	General function prediction only	Putative uncharacterized protein {ECO:0000313|EMBL:CAN74307.1} OS=Vitis vinifera (Grape) PE=4 SV=1	hypothetical protein VITISV_037514 [Vitis vinifera]
EVM0002391	Molecular Function: nucleic acid binding (GO:0003676);; Biological Process: carbohydrate metabolic process (GO:0005975);; Molecular Function: zinc ion binding (GO:0008270);; Biological Process: DNA integration (GO:0015074);; Molecular Function: mannosidase activity (GO:0015923);;	--	[R]	General function prediction only	Putative uncharacterized protein {ECO:0000313|EMBL:CAN70024.1} OS=Vitis vinifera (Grape) PE=4 SV=1	hypothetical protein VITISV_030172 [Vitis vinifera]
EVM0007181	Molecular Function: nucleic acid binding (GO:0003676);; Molecular Function: zinc ion binding (GO:0008270);; Biological Process: DNA integration (GO:0015074);; Molecular Function: transferase activity, transferring phosphorus-containing groups (GO:0016772);;	--	[R]	General function prediction only	Putative uncharacterized protein {ECO:0000313|EMBL:CAN81594.1} OS=Vitis vinifera (Grape) PE=4 SV=1	hypothetical protein VITISV_042175 [Vitis vinifera]
EVM0008175	Molecular Function: nucleotide binding (GO:0000166);; Molecular Function: nucleic acid binding (GO:0003676);; Biological Process: DNA metabolic process (GO:0006259);; Molecular Function: nucleoside-triphosphatase activity (GO:0017111);; Molecular Function: ion binding (GO:0043167);;	--	[R]	General function prediction only	Putative uncharacterized protein {ECO:0000313|EMBL:CAN61219.1} OS=Vitis vinifera (Grape) PE=4 SV=1	hypothetical protein VITISV_021296 [Vitis vinifera]
EVM0029282	--	--	[R]	General function prediction only	Putative uncharacterized protein {ECO:0000313|EMBL:CAN73234.1} OS=Vitis vinifera (Grape) PE=4 SV=1	hypothetical protein VITISV_033857 [Vitis vinifera]
EVM0034033	Molecular Function: nucleic acid binding (GO:0003676);; Biological Process: DNA integration (GO:0015074);; Molecular Function: metal ion binding (GO:0046872);; Molecular Function: inositol trisphosphate kinase activity (GO:0051766);;	K10896|1.82352e-29|vvi:100254868|K10896 fanconi anemia group M protein | (RefSeq) Fanconi anemia group M protein	[R]	General function prediction only	Putative uncharacterized protein {ECO:0000313|EMBL:CAN63530.1} OS=Vitis vinifera (Grape) PE=4 SV=1	hypothetical protein VITISV_038849 [Vitis vinifera]
EVM0003401	--	--	--	--	Putative uncharacterized protein {ECO:0000313|EMBL:CAN66895.1} OS=Vitis vinifera (Grape) PE=4 SV=1	hypothetical protein VITISV_041857 [Vitis vinifera]
EVM0021095	Molecular Function: nucleic acid binding (GO:0003676);; Biological Process: DNA metabolic process (GO:0006259);; Molecular Function: transferase activity, transferring phosphorus-containing groups (GO:0016772);;	--	--	--	Putative uncharacterized protein {ECO:0000313|EMBL:CAN78078.1} OS=Vitis vinifera (Grape) PE=4 SV=1	hypothetical protein VITISV_005996 [Vitis vinifera]
EVM0024922	Molecular Function: nucleic acid binding (GO:0003676);; Biological Process: DNA metabolic process (GO:0006259);; Molecular Function: transferase activity, transferring phosphorus-containing groups (GO:0016772);;	--	--	--	Putative uncharacterized protein {ECO:0000313|EMBL:CAN78078.1} OS=Vitis vinifera (Grape) PE=4 SV=1	hypothetical protein VITISV_005996 [Vitis vinifera]
EVM0031311	--	--	--	--	Putative uncharacterized protein {ECO:0000313|EMBL:CAN78078.1} OS=Vitis vinifera (Grape) PE=4 SV=1	hypothetical protein VITISV_005996 [Vitis vinifera]
EVM0035233	Molecular Function: nucleic acid binding (GO:0003676);; Molecular Function: catalytic activity (GO:0003824);; Biological Process: DNA metabolic process (GO:0006259);;	--	--	--	Putative uncharacterized protein {ECO:0000313|EMBL:CAN69379.1} OS=Vitis vinifera (Grape) PE=4 SV=1	hypothetical protein VITISV_019749 [Vitis vinifera]
EVM0000183	Molecular Function: binding (GO:0005488);;	K05658|1.28969e-48|pop:POPTR_0228s002002|K05658 ATP-binding cassette, subfamily B (MDR/TAP), member 1 [EC:3.6.3.44] | (RefSeq) hypothetical protein	[R]	General function prediction only	Putative uncharacterized protein {ECO:0000313|EMBL:CAN60331.1} OS=Vitis vinifera (Grape) PE=4 SV=1	hypothetical protein VITISV_024553 [Vitis vinifera]
EVM0004693	Molecular Function: DNA binding (GO:0003677);; Molecular Function: ionotropic glutamate receptor activity (GO:0004970);; Molecular Function: extracellularly glutamate-gated ion channel activity (GO:0005234);; Molecular Function: phospholipid binding (GO:0005543);; Biological Process: DNA repair (GO:0006281);; Biological Process: ion transport (GO:0006811);; Biological Process: defense response (G…	--	[R]	General function prediction only	Putative uncharacterized protein {ECO:0000313|EMBL:CAN67337.1} OS=Vitis vinifera (Grape) PE=4 SV=1	hypothetical protein VITISV_004415 [Vitis vinifera]
EVM0037796	Biological Process: metabolic process (GO:0008152);; Molecular Function: ion binding (GO:0043167);;	--	[R]	General function prediction only	Putative uncharacterized protein {ECO:0000313|EMBL:CAN71419.1} OS=Vitis vinifera (Grape) PE=4 SV=1	hypothetical protein VITISV_018564 [Vitis vinifera]
EVM0038305	Molecular Function: nucleic acid binding (GO:0003676);; Biological Process: DNA metabolic process (GO:0006259);; Molecular Function: metal ion binding (GO:0046872);;	--	[R]	General function prediction only	Putative uncharacterized protein {ECO:0000313|EMBL:CAN60396.1} OS=Vitis vinifera (Grape) PE=4 SV=1	hypothetical protein VITISV_018063 [Vitis vinifera]
EVM0039528	--	K05658|9.82462e-16|pop:POPTR_0228s002002|K05658 ATP-binding cassette, subfamily B (MDR/TAP), member 1 [EC:3.6.3.44] | (RefSeq) hypothetical protein	[R]	General function prediction only	Putative uncharacterized protein {ECO:0000313|EMBL:CAN80650.1} OS=Vitis vinifera (Grape) PE=4 SV=1	hypothetical protein VITISV_022906 [Vitis vinifera]
EVM0006337	--	--	[R]	General function prediction only	Putative uncharacterized protein {ECO:0000313|EMBL:CAN65477.1} OS=Vitis vinifera (Grape) PE=4 SV=1	hypothetical protein VITISV_030100 [Vitis vinifera]
EVM0008252	--	--	[R]	General function prediction only	Putative uncharacterized protein {ECO:0000313|EMBL:CAN65082.1} OS=Vitis vinifera (Grape) PE=4 SV=1	hypothetical protein VITISV_012370 [Vitis vinifera]
EVM0025531	--	--	[R]	General function prediction only	Putative uncharacterized protein {ECO:0000313|EMBL:CAN72313.1} OS=Vitis vinifera (Grape) PE=4 SV=1	hypothetical protein VITISV_037424 [Vitis vinifera]
EVM0028805	--	--	[R]	General function prediction only	Putative uncharacterized protein {ECO:0000313|EMBL:CAN69610.1} OS=Vitis vinifera (Grape) PE=4 SV=1	hypothetical protein VITISV_024102 [Vitis vinifera]
EVM0037892	--	--	[R]	General function prediction only	Putative uncharacterized protein {ECO:0000313|EMBL:CAN69610.1} OS=Vitis vinifera (Grape) PE=4 SV=1	hypothetical protein VITISV_024102 [Vitis vinifera]
EVM0003442	Molecular Function: nucleic acid binding (GO:0003676);; Molecular Function: zinc ion binding (GO:0008270);;	--	--	--	Putative uncharacterized protein {ECO:0000313|EMBL:CAN63547.1} OS=Vitis vinifera (Grape) PE=4 SV=1	hypothetical protein VITISV_015994 [Vitis vinifera]
EVM0012123	Molecular Function: nucleic acid binding (GO:0003676);; Molecular Function: zinc ion binding (GO:0008270);;	--	--	--	Putative uncharacterized protein {ECO:0000313|EMBL:CAN83386.1} OS=Vitis vinifera (Grape) PE=4 SV=1	hypothetical protein VITISV_015382 [Vitis vinifera]
EVM0023086	Molecular Function: RNA binding (GO:0003723);; Molecular Function: RNA-directed DNA polymerase activity (GO:0003964);; Biological Process: RNA-dependent DNA biosynthetic process (GO:0006278);; Molecular Function: zinc ion binding (GO:0008270);; Biological Process: DNA integration (GO:0015074);;	--	--	--	Putative uncharacterized protein {ECO:0000313|EMBL:CAN84018.1} OS=Vitis vinifera (Grape) PE=4 SV=1	hypothetical protein VITISV_036611 [Vitis vinifera]
EVM0027173	--	--	--	--	Putative uncharacterized protein {ECO:0000313|EMBL:CAN78963.1} OS=Vitis vinifera (Grape) PE=4 SV=1	hypothetical protein VITISV_030036 [Vitis vinifera]
EVM0037591	Molecular Function: nucleic acid binding (GO:0003676);; Molecular Function: zinc ion binding (GO:0008270);; Biological Process: DNA integration (GO:0015074);;	--	--	--	Putative uncharacterized protein {ECO:0000313|EMBL:CAN79438.1} OS=Vitis vinifera (Grape) PE=4 SV=1	hypothetical protein VITISV_036861 [Vitis vinifera]
EVM0005645	Molecular Function: nucleic acid binding (GO:0003676);; Molecular Function: protein serine/threonine kinase activity (GO:0004674);; Molecular Function: ATP binding (GO:0005524);; Biological Process: obsolete ATP catabolic process (GO:0006200);; Biological Process: protein phosphorylation (GO:0006468);; Biological Process: proteolysis (GO:0006508);; Molecular Function: peptidase activity (GO:00082…	--	[R]	General function prediction only	Putative uncharacterized protein {ECO:0000313|EMBL:CAN81845.1} OS=Vitis vinifera (Grape) PE=4 SV=1	PREDICTED: uncharacterized protein LOC103697028, partial [Phoenix dactylifera]
EVM0011355	--	--	[R]	General function prediction only	Putative uncharacterized protein {ECO:0000313|EMBL:CAN81845.1} OS=Vitis vinifera (Grape) PE=4 SV=1	PREDICTED: uncharacterized protein LOC103697028, partial [Phoenix dactylifera]
EVM0028667	Molecular Function: catalytic activity (GO:0003824);; Molecular Function: binding (GO:0005488);; Biological Process: cellular process (GO:0009987);; Biological Process: primary metabolic process (GO:0044238);; Biological Process: organic substance metabolic process (GO:0071704);;	--	[R]	General function prediction only	Putative uncharacterized protein {ECO:0000313|EMBL:CAN62870.1} OS=Vitis vinifera (Grape) PE=4 SV=1	hypothetical protein VITISV_015928 [Vitis vinifera]
EVM0036940	Biological Process: cellular process (GO:0009987);; Molecular Function: ion binding (GO:0043167);; Molecular Function: organic cyclic compound binding (GO:0097159);; Molecular Function: heterocyclic compound binding (GO:1901363);;	--	[R]	General function prediction only	Putative uncharacterized protein {ECO:0000313|EMBL:CAN62870.1} OS=Vitis vinifera (Grape) PE=4 SV=1	hypothetical protein VITISV_015928 [Vitis vinifera]
EVM0039556	--	--	--	--	--	PREDICTED: uncharacterized protein LOC103696023 [Phoenix dactylifera]
EVM0010353	--	--	--	--	Putative uncharacterized protein {ECO:0000313|EMBL:CAN76848.1} OS=Vitis vinifera (Grape) PE=4 SV=1	hypothetical protein VITISV_007375 [Vitis vinifera]
EVM0018622	--	--	--	--	Putative uncharacterized protein {ECO:0000313|EMBL:CAN76848.1} OS=Vitis vinifera (Grape) PE=4 SV=1	hypothetical protein VITISV_007375 [Vitis vinifera]
EVM0024767	--	--	--	--	Putative uncharacterized protein {ECO:0000313|EMBL:CAN62987.1} OS=Vitis vinifera (Grape) PE=4 SV=1	hypothetical protein VITISV_033997 [Vitis vinifera]
EVM0035328	--	--	--	--	Putative uncharacterized protein {ECO:0000313|EMBL:CAN76848.1} OS=Vitis vinifera (Grape) PE=4 SV=1	hypothetical protein VITISV_007375 [Vitis vinifera]
EVM0039044	Molecular Function: nucleic acid binding (GO:0003676);; Molecular Function: catalytic activity (GO:0003824);; Biological Process: DNA metabolic process (GO:0006259);;	--	--	--	Putative uncharacterized protein {ECO:0000313|EMBL:CAN61033.1} OS=Vitis vinifera (Grape) PE=4 SV=1	hypothetical protein VITISV_036927 [Vitis vinifera]
EVM0011189	Molecular Function: organic cyclic compound binding (GO:0097159);; Molecular Function: heterocyclic compound binding (GO:1901363);;	--	[R]	General function prediction only	Putative uncharacterized protein {ECO:0000313|EMBL:CAN60617.1} OS=Vitis vinifera (Grape) PE=4 SV=1	hypothetical protein VITISV_003256 [Vitis vinifera]
EVM0017688	Molecular Function: ion binding (GO:0043167);; Biological Process: cellular macromolecule metabolic process (GO:0044260);; Biological Process: nucleic acid metabolic process (GO:0090304);; Molecular Function: organic cyclic compound binding (GO:0097159);; Molecular Function: heterocyclic compound binding (GO:1901363);;	--	[R]	General function prediction only	Putative uncharacterized protein {ECO:0000313|EMBL:CAN60617.1} OS=Vitis vinifera (Grape) PE=4 SV=1	hypothetical protein VITISV_003256 [Vitis vinifera]
EVM0024478	Molecular Function: nucleotide binding (GO:0000166);; Molecular Function: ion binding (GO:0043167);; Biological Process: cellular macromolecule metabolic process (GO:0044260);; Biological Process: nucleic acid metabolic process (GO:0090304);;	--	[R]	General function prediction only	Putative uncharacterized protein {ECO:0000313|EMBL:CAN62863.1} OS=Vitis vinifera (Grape) PE=4 SV=1	hypothetical protein VITISV_030334 [Vitis vinifera]
EVM0036585	Molecular Function: nucleotide binding (GO:0000166);; Molecular Function: ion binding (GO:0043167);; Biological Process: cellular macromolecule metabolic process (GO:0044260);; Biological Process: nucleic acid metabolic process (GO:0090304);;	--	[R]	General function prediction only	Putative uncharacterized protein {ECO:0000313|EMBL:CAN62863.1} OS=Vitis vinifera (Grape) PE=4 SV=1	PREDICTED: uncharacterized protein LOC104880556 [Vitis vinifera]
EVM0015180	--	--	--	--	Putative uncharacterized protein {ECO:0000313|EMBL:CAN64734.1} OS=Vitis vinifera (Grape) PE=4 SV=1	hypothetical protein VITISV_015386 [Vitis vinifera]
EVM0027336	--	--	--	--	Putative uncharacterized protein {ECO:0000313|EMBL:CAN72010.1} OS=Vitis vinifera (Grape) PE=4 SV=1	hypothetical protein VITISV_017065 [Vitis vinifera]
EVM0036136	--	--	--	--	Putative uncharacterized protein {ECO:0000313|EMBL:CAN64297.1} OS=Vitis vinifera (Grape) PE=4 SV=1	hypothetical protein VITISV_026141 [Vitis vinifera]
EVM0038501	--	--	--	--	Putative uncharacterized protein {ECO:0000313|EMBL:CAN64297.1} OS=Vitis vinifera (Grape) PE=4 SV=1	hypothetical protein VITISV_026141 [Vitis vinifera]
EVM0001042	Molecular Function: nucleic acid binding (GO:0003676);; Molecular Function: protein kinase activity (GO:0004672);; Biological Process: defense response (GO:0006952);; Molecular Function: zinc ion binding (GO:0008270);; Molecular Function: ADP binding (GO:0043531);; Biological Process: primary metabolic process (GO:0044238);; Biological Process: cellular macromolecule metabolic process (GO:0044260…	--	--	--	Putative uncharacterized protein {ECO:0000313|EMBL:CAN82048.1} OS=Vitis vinifera (Grape) PE=4 SV=1	hypothetical protein VITISV_016303 [Vitis vinifera]
EVM0002400	Molecular Function: nucleic acid binding (GO:0003676);; Molecular Function: zinc ion binding (GO:0008270);;	--	--	--	Putative uncharacterized protein {ECO:0000313|EMBL:CAN81702.1} OS=Vitis vinifera (Grape) PE=4 SV=1	hypothetical protein VITISV_036079 [Vitis vinifera]
EVM0037785	Molecular Function: nucleic acid binding (GO:0003676);; Biological Process: defense response (GO:0006952);; Molecular Function: zinc ion binding (GO:0008270);; Molecular Function: transferase activity, transferring phosphorus-containing groups (GO:0016772);; Molecular Function: ADP binding (GO:0043531);; Biological Process: primary metabolic process (GO:0044238);; Biological Process: cellular mac…	--	--	--	Putative uncharacterized protein {ECO:0000313|EMBL:CAN83266.1} OS=Vitis vinifera (Grape) PE=4 SV=1	hypothetical protein VITISV_023826 [Vitis vinifera]
EVM0037984	Molecular Function: metal ion binding (GO:0046872);; Molecular Function: organic cyclic compound binding (GO:0097159);; Molecular Function: heterocyclic compound binding (GO:1901363);;	--	--	--	Putative uncharacterized protein {ECO:0000313|EMBL:CAN82048.1} OS=Vitis vinifera (Grape) PE=4 SV=1	hypothetical protein VITISV_016303 [Vitis vinifera]
EVM0013873	Molecular Function: nucleic acid binding (GO:0003676);; Biological Process: DNA metabolic process (GO:0006259);;	--	[R]	General function prediction only	Putative uncharacterized protein {ECO:0000313|EMBL:CAN68404.1} OS=Vitis vinifera (Grape) PE=4 SV=1	hypothetical protein VITISV_035041 [Vitis vinifera]
EVM0019903	Molecular Function: nucleic acid binding (GO:0003676);; Biological Process: DNA integration (GO:0015074);;	--	[R]	General function prediction only	Putative uncharacterized protein {ECO:0000313|EMBL:CAN78174.1} OS=Vitis vinifera (Grape) PE=4 SV=1	hypothetical protein VITISV_028988 [Vitis vinifera]
EVM0021488	Molecular Function: nucleic acid binding (GO:0003676);; Biological Process: DNA integration (GO:0015074);;	--	[R]	General function prediction only	Putative uncharacterized protein {ECO:0000313|EMBL:CAN81566.1} OS=Vitis vinifera (Grape) PE=4 SV=1	hypothetical protein VITISV_034902 [Vitis vinifera]
EVM0033569	Molecular Function: RNA binding (GO:0003723);; Molecular Function: RNA-directed DNA polymerase activity (GO:0003964);; Biological Process: RNA-dependent DNA biosynthetic process (GO:0006278);; Biological Process: DNA integration (GO:0015074);;	--	[R]	General function prediction only	Putative uncharacterized protein {ECO:0000313|EMBL:CAN70715.1} OS=Vitis vinifera (Grape) PE=4 SV=1	hypothetical protein VITISV_004701 [Vitis vinifera]
EVM0000188	Molecular Function: nucleic acid binding (GO:0003676);; Biological Process: proteolysis (GO:0006508);; Molecular Function: peptidase activity (GO:0008233);; Molecular Function: zinc ion binding (GO:0008270);; Biological Process: DNA integration (GO:0015074);;	--	[R]	General function prediction only	Putative uncharacterized protein {ECO:0000313|EMBL:CAN80145.1} OS=Vitis vinifera (Grape) PE=4 SV=1	hypothetical protein VITISV_015720 [Vitis vinifera]
EVM0004711	Molecular Function: nucleic acid binding (GO:0003676);; Molecular Function: protein serine/threonine kinase activity (GO:0004674);; Molecular Function: ATP binding (GO:0005524);; Biological Process: protein phosphorylation (GO:0006468);; Molecular Function: zinc ion binding (GO:0008270);; Biological Process: DNA integration (GO:0015074);; Biological Process: recognition of pollen (GO:0048544);;	--	[R]	General function prediction only	Putative uncharacterized protein {ECO:0000313|EMBL:CAN75957.1} OS=Vitis vinifera (Grape) PE=4 SV=1	hypothetical protein VITISV_012562 [Vitis vinifera]
EVM0007280	Molecular Function: nucleic acid binding (GO:0003676);; Biological Process: proteolysis (GO:0006508);; Molecular Function: peptidase activity (GO:0008233);; Molecular Function: zinc ion binding (GO:0008270);; Biological Process: DNA integration (GO:0015074);; Molecular Function: ADP binding (GO:0043531);;	--	[R]	General function prediction only	Putative uncharacterized protein {ECO:0000313|EMBL:CAN74176.1} OS=Vitis vinifera (Grape) PE=4 SV=1	hypothetical protein VITISV_021264 [Vitis vinifera]
EVM0021195	Molecular Function: nucleic acid binding (GO:0003676);; Molecular Function: zinc ion binding (GO:0008270);; Biological Process: DNA integration (GO:0015074);;	--	[R]	General function prediction only	Putative uncharacterized protein {ECO:0000313|EMBL:CAN61629.1} OS=Vitis vinifera (Grape) PE=4 SV=1	hypothetical protein VITISV_002767 [Vitis vinifera]
EVM0017547	--	--	--	--	Putative uncharacterized protein {ECO:0000313|EMBL:CAN71864.1} OS=Vitis vinifera (Grape) PE=4 SV=1	hypothetical protein VITISV_007729 [Vitis vinifera]
EVM0025015	--	--	--	--	Putative uncharacterized protein {ECO:0000313|EMBL:CAN76651.1} OS=Vitis vinifera (Grape) PE=4 SV=1	hypothetical protein VITISV_035878 [Vitis vinifera]
EVM0035612	--	--	--	--	Putative uncharacterized protein {ECO:0000313|EMBL:CAN71864.1} OS=Vitis vinifera (Grape) PE=4 SV=1	hypothetical protein VITISV_007729 [Vitis vinifera]
EVM0037326	--	--	--	--	Putative uncharacterized protein {ECO:0000313|EMBL:CAN71864.1} OS=Vitis vinifera (Grape) PE=4 SV=1	hypothetical protein VITISV_007729 [Vitis vinifera]
EVM0002836	Molecular Function: nucleic acid binding (GO:0003676);; Molecular Function: catalytic activity (GO:0003824);; Biological Process: DNA metabolic process (GO:0006259);;	K04733|1.06061e-24|vvi:100244284|K04733 interleukin-1 receptor-associated kinase 4 [EC:2.7.11.1] | (RefSeq) putative receptor-like protein kinase At4g00960	--	--	Putative uncharacterized protein {ECO:0000313|EMBL:CAN81339.1} OS=Vitis vinifera (Grape) PE=4 SV=1	hypothetical protein VITISV_011538 [Vitis vinifera]
EVM0018134	--	--	--	--	Putative uncharacterized protein {ECO:0000313|EMBL:CAN67996.1} OS=Vitis vinifera (Grape) PE=4 SV=1	hypothetical protein VITISV_007555 [Vitis vinifera]
EVM0018819	--	--	--	--	Putative uncharacterized protein {ECO:0000313|EMBL:CAN83294.1} OS=Vitis vinifera (Grape) PE=4 SV=1	--
EVM0029523	--	--	--	--	Putative uncharacterized protein {ECO:0000313|EMBL:CAN62693.1} OS=Vitis vinifera (Grape) PE=4 SV=1	hypothetical protein VITISV_027085 [Vitis vinifera]
EVM0008723	#N/A	#N/A	#N/A	#N/A	#N/A	#N/A
EVM0019177	--	--	--	--	Putative uncharacterized protein {ECO:0000313|EMBL:CAN81598.1} OS=Vitis vinifera (Grape) PE=4 SV=1	hypothetical protein VITISV_029174 [Vitis vinifera]
EVM0023383	#N/A	#N/A	#N/A	#N/A	#N/A	#N/A
EVM0039445	#N/A	#N/A	#N/A	#N/A	#N/A	#N/A
EVM0024412	Molecular Function: RNA binding (GO:0003723);; Molecular Function: RNA-directed DNA polymerase activity (GO:0003964);; Biological Process: RNA-dependent DNA biosynthetic process (GO:0006278);;	--	--	--	Putative uncharacterized protein {ECO:0000313|EMBL:CAN68612.1} OS=Vitis vinifera (Grape) PE=4 SV=1	hypothetical protein VITISV_021131 [Vitis vinifera]
EVM0026392	--	--	--	--	Putative uncharacterized protein {ECO:0000313|EMBL:CAN68611.1} OS=Vitis vinifera (Grape) PE=4 SV=1	hypothetical protein VITISV_021130 [Vitis vinifera]
EVM0034014	Molecular Function: RNA binding (GO:0003723);; Molecular Function: RNA-directed DNA polymerase activity (GO:0003964);; Biological Process: RNA-dependent DNA biosynthetic process (GO:0006278);;	--	--	--	Putative uncharacterized protein {ECO:0000313|EMBL:CAN68612.1} OS=Vitis vinifera (Grape) PE=4 SV=1	hypothetical protein VITISV_021131 [Vitis vinifera]
EVM0035429	Molecular Function: nucleic acid binding (GO:0003676);;	--	--	--	Putative uncharacterized protein {ECO:0000313|EMBL:CAN63220.1} OS=Vitis vinifera (Grape) PE=4 SV=1	hypothetical protein VITISV_020217 [Vitis vinifera]
EVM0002083	Molecular Function: nucleic acid binding (GO:0003676);; Biological Process: primary metabolic process (GO:0044238);; Biological Process: organic substance metabolic process (GO:0071704);;	--	[R]	General function prediction only	Putative uncharacterized protein {ECO:0000313|EMBL:CAN81739.1} OS=Vitis vinifera (Grape) PE=4 SV=1	hypothetical protein VITISV_009673 [Vitis vinifera]
EVM0018193	--	--	[R]	General function prediction only	Putative uncharacterized protein {ECO:0000313|EMBL:CAN68847.1} OS=Vitis vinifera (Grape) PE=4 SV=1	hypothetical protein VITISV_007652 [Vitis vinifera]
EVM0019137	Molecular Function: nucleic acid binding (GO:0003676);; Molecular Function: catalytic activity (GO:0003824);; Biological Process: DNA metabolic process (GO:0006259);;	--	[R]	General function prediction only	Putative uncharacterized protein {ECO:0000313|EMBL:CAN81739.1} OS=Vitis vinifera (Grape) PE=4 SV=1	hypothetical protein VITISV_009673 [Vitis vinifera]
EVM0038183	Molecular Function: nucleic acid binding (GO:0003676);; Molecular Function: catalytic activity (GO:0003824);; Biological Process: DNA metabolic process (GO:0006259);;	--	[R]	General function prediction only	Putative uncharacterized protein {ECO:0000313|EMBL:CAN78232.1} OS=Vitis vinifera (Grape) PE=4 SV=1	hypothetical protein VITISV_027465 [Vitis vinifera]
EVM0001956	Molecular Function: nucleotide binding (GO:0000166);; Molecular Function: nucleic acid binding (GO:0003676);; Molecular Function: protein kinase activity (GO:0004672);; Molecular Function: transporter activity (GO:0005215);; Biological Process: cell communication (GO:0007154);; Biological Process: DNA integration (GO:0015074);; Biological Process: protein metabolic process (GO:0019538);; Molecula…	--	[R]	General function prediction only	Putative uncharacterized protein {ECO:0000313|EMBL:CAN63912.1} OS=Vitis vinifera (Grape) PE=4 SV=1	hypothetical protein VITISV_044222 [Vitis vinifera]
EVM0004801	Molecular Function: nucleotide binding (GO:0000166);; Molecular Function: nucleic acid binding (GO:0003676);; Molecular Function: protein kinase activity (GO:0004672);; Molecular Function: extracellular ligand-gated ion channel activity (GO:0005230);; Biological Process: transport (GO:0006810);; Biological Process: cell communication (GO:0007154);; Biological Process: DNA integration (GO:0015074)…	--	[R]	General function prediction only	Putative uncharacterized protein {ECO:0000313|EMBL:CAN63912.1} OS=Vitis vinifera (Grape) PE=4 SV=1	hypothetical protein VITISV_044222 [Vitis vinifera]
EVM0010082	Molecular Function: nucleic acid binding (GO:0003676);; Molecular Function: protein serine/threonine kinase activity (GO:0004674);; Molecular Function: ATP binding (GO:0005524);; Biological Process: protein phosphorylation (GO:0006468);; Biological Process: proteolysis (GO:0006508);; Molecular Function: peptidase activity (GO:0008233);; Molecular Function: zinc ion binding (GO:0008270);; Cellular…	--	[R]	General function prediction only	Putative uncharacterized protein {ECO:0000313|EMBL:CAN75472.1} OS=Vitis vinifera (Grape) PE=4 SV=1	hypothetical protein VITISV_002796 [Vitis vinifera]
EVM0020651	Molecular Function: nucleotide binding (GO:0000166);; Molecular Function: nucleic acid binding (GO:0003676);; Molecular Function: protein kinase activity (GO:0004672);; Molecular Function: transporter activity (GO:0005215);; Biological Process: cell communication (GO:0007154);; Molecular Function: zinc ion binding (GO:0008270);; Biological Process: DNA integration (GO:0015074);; Biological Proces…	--	[R]	General function prediction only	Putative uncharacterized protein {ECO:0000313|EMBL:CAN63912.1} OS=Vitis vinifera (Grape) PE=4 SV=1	hypothetical protein VITISV_044222 [Vitis vinifera]
EVM0002904	Molecular Function: binding (GO:0005488);; Biological Process: primary metabolic process (GO:0044238);; Biological Process: organic substance metabolic process (GO:0071704);;	--	[R]	General function prediction only	Putative uncharacterized protein {ECO:0000313|EMBL:CAN80656.1} OS=Vitis vinifera (Grape) PE=4 SV=1	hypothetical protein VITISV_037275 [Vitis vinifera]
EVM0008745	Molecular Function: RNA binding (GO:0003723);; Molecular Function: RNA-directed DNA polymerase activity (GO:0003964);; Biological Process: carbohydrate metabolic process (GO:0005975);; Biological Process: RNA-dependent DNA biosynthetic process (GO:0006278);; Molecular Function: zinc ion binding (GO:0008270);; Biological Process: DNA integration (GO:0015074);;	--	[R]	General function prediction only	Putative uncharacterized protein {ECO:0000313|EMBL:CAN65719.1} OS=Vitis vinifera (Grape) PE=4 SV=1	PREDICTED: uncharacterized protein LOC100259900 [Vitis vinifera]
EVM0011822	Molecular Function: binding (GO:0005488);; Biological Process: primary metabolic process (GO:0044238);; Biological Process: organic substance metabolic process (GO:0071704);;	--	[R]	General function prediction only	Putative uncharacterized protein {ECO:0000313|EMBL:CAN80656.1} OS=Vitis vinifera (Grape) PE=4 SV=1	hypothetical protein VITISV_037275 [Vitis vinifera]
EVM0032215	Molecular Function: binding (GO:0005488);;	--	[R]	General function prediction only	Putative uncharacterized protein {ECO:0000313|EMBL:CAN80656.1} OS=Vitis vinifera (Grape) PE=4 SV=1	hypothetical protein VITISV_037275 [Vitis vinifera]
EVM0020480	Molecular Function: DNA binding (GO:0003677);; Molecular Function: RNA binding (GO:0003723);; Molecular Function: RNA-directed DNA polymerase activity (GO:0003964);; Molecular Function: aspartic-type endopeptidase activity (GO:0004190);; Biological Process: RNA-dependent DNA biosynthetic process (GO:0006278);; Biological Process: DNA recombination (GO:0006310);; Biological Process: proteolysis (G…	--	[R]	General function prediction only	Putative uncharacterized protein {ECO:0000313|EMBL:CAN66189.1} OS=Vitis vinifera (Grape) PE=4 SV=1	hypothetical protein VITISV_006047 [Vitis vinifera]
EVM0030095	Molecular Function: RNA binding (GO:0003723);; Molecular Function: RNA-directed DNA polymerase activity (GO:0003964);; Biological Process: RNA-dependent DNA biosynthetic process (GO:0006278);; Biological Process: DNA integration (GO:0015074);;	--	[R]	General function prediction only	Putative uncharacterized protein {ECO:0000313|EMBL:CAN68605.1} OS=Vitis vinifera (Grape) PE=4 SV=1	hypothetical protein VITISV_008325 [Vitis vinifera]
EVM0032387	Molecular Function: binding (GO:0005488);; Biological Process: macromolecule metabolic process (GO:0043170);; Biological Process: primary metabolic process (GO:0044238);;	--	[R]	General function prediction only	Putative uncharacterized protein {ECO:0000313|EMBL:CAN69016.1} OS=Vitis vinifera (Grape) PE=4 SV=1	hypothetical protein VITISV_016361 [Vitis vinifera]
EVM0035940	Molecular Function: nucleic acid binding (GO:0003676);; Biological Process: DNA integration (GO:0015074);;	--	[R]	General function prediction only	Putative uncharacterized protein {ECO:0000313|EMBL:CAN68605.1} OS=Vitis vinifera (Grape) PE=4 SV=1	hypothetical protein VITISV_008325 [Vitis vinifera]
EVM0005271	--	--	[R]	General function prediction only	Putative uncharacterized protein {ECO:0000313|EMBL:CAN71234.1} OS=Vitis vinifera (Grape) PE=4 SV=1	hypothetical protein VITISV_019908 [Vitis vinifera]
EVM0010528	Molecular Function: nucleic acid binding (GO:0003676);; Molecular Function: zinc ion binding (GO:0008270);; Biological Process: DNA integration (GO:0015074);;	--	[R]	General function prediction only	Putative uncharacterized protein {ECO:0000313|EMBL:CAN74695.1} OS=Vitis vinifera (Grape) PE=4 SV=1	hypothetical protein VITISV_024648 [Vitis vinifera]
EVM0016658	--	--	[R]	General function prediction only	Putative uncharacterized protein {ECO:0000313|EMBL:CAN71234.1} OS=Vitis vinifera (Grape) PE=4 SV=1	hypothetical protein VITISV_019908 [Vitis vinifera]
EVM0017477	Molecular Function: binding (GO:0005488);;	--	[R]	General function prediction only	Putative uncharacterized protein {ECO:0000313|EMBL:CAN74695.1} OS=Vitis vinifera (Grape) PE=4 SV=1	hypothetical protein VITISV_024648 [Vitis vinifera]
EVM0011938	--	--	--	--	Putative uncharacterized protein {ECO:0000313|EMBL:CAN76974.1} OS=Vitis vinifera (Grape) PE=4 SV=1	hypothetical protein VITISV_007968 [Vitis vinifera]
EVM0018076	#N/A	#N/A	#N/A	#N/A	#N/A	#N/A
EVM0034773	#N/A	#N/A	#N/A	#N/A	#N/A	#N/A
EVM0036979	--	--	--	--	--	PREDICTED: uncharacterized protein LOC104877524 [Vitis vinifera]
EVM0000516	Biological Process: proteolysis (GO:0006508);; Molecular Function: cysteine-type peptidase activity (GO:0008234);;	--	--	--	Putative uncharacterized protein {ECO:0000313|EMBL:CAN71251.1} OS=Vitis vinifera (Grape) PE=4 SV=1	PREDICTED: uncharacterized protein LOC104881603 [Vitis vinifera]
EVM0008890	Biological Process: proteolysis (GO:0006508);; Molecular Function: cysteine-type peptidase activity (GO:0008234);;	--	--	--	Putative uncharacterized protein {ECO:0000313|EMBL:CAN66860.1} OS=Vitis vinifera (Grape) PE=4 SV=1	PREDICTED: uncharacterized protein LOC104881603 [Vitis vinifera]
EVM0023991	Biological Process: proteolysis (GO:0006508);; Molecular Function: cysteine-type peptidase activity (GO:0008234);;	--	--	--	Putative uncharacterized protein {ECO:0000313|EMBL:CAN71251.1} OS=Vitis vinifera (Grape) PE=4 SV=1	PREDICTED: uncharacterized protein LOC104881603 [Vitis vinifera]
EVM0032710	Biological Process: proteolysis (GO:0006508);; Molecular Function: cysteine-type peptidase activity (GO:0008234);;	--	--	--	Putative uncharacterized protein {ECO:0000313|EMBL:CAN66860.1} OS=Vitis vinifera (Grape) PE=4 SV=1	PREDICTED: uncharacterized protein LOC104881603 [Vitis vinifera]
EVM0012861	Molecular Function: nucleic acid binding (GO:0003676);; Biological Process: DNA metabolic process (GO:0006259);;	--	--	--	Putative uncharacterized protein {ECO:0000313|EMBL:CAN76312.1} OS=Vitis vinifera (Grape) PE=4 SV=1	hypothetical protein VITISV_032155 [Vitis vinifera]
EVM0019015	Molecular Function: nucleic acid binding (GO:0003676);; Molecular Function: zinc ion binding (GO:0008270);;	--	--	--	Putative uncharacterized protein {ECO:0000313|EMBL:CAN65482.1} OS=Vitis vinifera (Grape) PE=4 SV=1	hypothetical protein VITISV_038857 [Vitis vinifera]
EVM0030210	Molecular Function: nucleic acid binding (GO:0003676);; Biological Process: DNA metabolic process (GO:0006259);;	--	--	--	Putative uncharacterized protein {ECO:0000313|EMBL:CAN77751.1} OS=Vitis vinifera (Grape) PE=4 SV=1	hypothetical protein VITISV_029608 [Vitis vinifera]
EVM0032318	Molecular Function: nucleic acid binding (GO:0003676);; Biological Process: DNA metabolic process (GO:0006259);;	--	--	--	Putative uncharacterized protein {ECO:0000313|EMBL:CAN77751.1} OS=Vitis vinifera (Grape) PE=4 SV=1	hypothetical protein VITISV_029608 [Vitis vinifera]
EVM0001688	Molecular Function: DNA binding (GO:0003677);;	K18466|1.56793e-24|vvi:100246120|K18466 vacuolar protein sorting-associated protein 26 | (RefSeq) vacuolar protein sorting-associated protein 26B	--	--	Putative uncharacterized protein {ECO:0000313|EMBL:CAN62443.1} OS=Vitis vinifera (Grape) PE=4 SV=1	hypothetical protein VITISV_003111 [Vitis vinifera]
EVM0019046	Molecular Function: nucleic acid binding (GO:0003676);;	K18466|6.23084e-30|vvi:100246120|K18466 vacuolar protein sorting-associated protein 26 | (RefSeq) vacuolar protein sorting-associated protein 26B	--	--	Putative uncharacterized protein {ECO:0000313|EMBL:CAN62443.1} OS=Vitis vinifera (Grape) PE=4 SV=1	hypothetical protein VITISV_003111 [Vitis vinifera]
EVM0020419	Molecular Function: nucleic acid binding (GO:0003676);;	K18466|3.66016e-29|vvi:100246120|K18466 vacuolar protein sorting-associated protein 26 | (RefSeq) vacuolar protein sorting-associated protein 26B	--	--	Putative uncharacterized protein {ECO:0000313|EMBL:CAN62443.1} OS=Vitis vinifera (Grape) PE=4 SV=1	hypothetical protein VITISV_003111 [Vitis vinifera]
EVM0020684	Molecular Function: nucleic acid binding (GO:0003676);;	K18466|1.11719e-30|vvi:100246120|K18466 vacuolar protein sorting-associated protein 26 | (RefSeq) vacuolar protein sorting-associated protein 26B	--	--	Putative uncharacterized protein {ECO:0000313|EMBL:CAN62443.1} OS=Vitis vinifera (Grape) PE=4 SV=1	hypothetical protein VITISV_003111 [Vitis vinifera]
EVM0002929	--	--	--	--	Putative uncharacterized protein {ECO:0000313|EMBL:CAN74868.1} OS=Vitis vinifera (Grape) PE=4 SV=1	hypothetical protein VITISV_002411 [Vitis vinifera]
EVM0010584	--	--	--	--	Putative uncharacterized protein {ECO:0000313|EMBL:CAN65923.1} OS=Vitis vinifera (Grape) PE=4 SV=1	hypothetical protein VITISV_019826 [Vitis vinifera]
EVM0022581	--	--	--	--	Putative uncharacterized protein {ECO:0000313|EMBL:CAN74868.1} OS=Vitis vinifera (Grape) PE=4 SV=1	hypothetical protein VITISV_002411 [Vitis vinifera]
EVM0032747	--	--	--	--	Putative uncharacterized protein {ECO:0000313|EMBL:CAN72116.1} OS=Vitis vinifera (Grape) PE=4 SV=1	hypothetical protein VITISV_012449 [Vitis vinifera]
EVM0017119	Molecular Function: binding (GO:0005488);; Biological Process: cellular process (GO:0009987);;	--	[R]	General function prediction only	Putative uncharacterized protein {ECO:0000313|EMBL:CAN72447.1} OS=Vitis vinifera (Grape) PE=4 SV=1	hypothetical protein VITISV_027001 [Vitis vinifera]
EVM0030721	Molecular Function: nucleic acid binding (GO:0003676);; Molecular Function: polygalacturonase activity (GO:0004650);; Molecular Function: protein kinase activity (GO:0004672);; Cellular Component: extracellular region (GO:0005576);; Biological Process: carbohydrate metabolic process (GO:0005975);; Biological Process: protein phosphorylation (GO:0006468);; Molecular Function: zinc ion binding (GO:…	--	[R]	General function prediction only	Putative uncharacterized protein {ECO:0000313|EMBL:CAN75392.1} OS=Vitis vinifera (Grape) PE=4 SV=1	hypothetical protein VITISV_020537 [Vitis vinifera]
EVM0032191	Molecular Function: nucleic acid binding (GO:0003676);; Molecular Function: zinc ion binding (GO:0008270);; Biological Process: DNA integration (GO:0015074);; Molecular Function: hydrolase activity, acting on glycosyl bonds (GO:0016798);;	--	[R]	General function prediction only	Putative uncharacterized protein {ECO:0000313|EMBL:CAN83369.1} OS=Vitis vinifera (Grape) PE=4 SV=1	hypothetical protein VITISV_011463 [Vitis vinifera]
EVM0036960	Molecular Function: nucleic acid binding (GO:0003676);; Molecular Function: zinc ion binding (GO:0008270);; Biological Process: DNA integration (GO:0015074);; Molecular Function: transferase activity, transferring phosphorus-containing groups (GO:0016772);; Molecular Function: hydrolase activity, acting on glycosyl bonds (GO:0016798);; Biological Process: protein metabolic process (GO:0019538);;	--	--	--	Putative uncharacterized protein {ECO:0000313|EMBL:CAN62045.1} OS=Vitis vinifera (Grape) PE=4 SV=1	hypothetical protein VITISV_040357 [Vitis vinifera]
EVM0007202	#N/A	#N/A	#N/A	#N/A	#N/A	#N/A
EVM0010535	--	--	--	--	Putative uncharacterized protein {ECO:0000313|EMBL:CCB48932.1} OS=Vitis vinifera (Grape) PE=4 SV=1	hypothetical protein VITISV_027394 [Vitis vinifera]
EVM0011473	--	--	--	--	Putative uncharacterized protein {ECO:0000313|EMBL:CCB48932.1} OS=Vitis vinifera (Grape) PE=4 SV=1	hypothetical protein VITISV_027394 [Vitis vinifera]
EVM0030220	--	--	--	--	Putative uncharacterized protein {ECO:0000313|EMBL:CAN71279.1} OS=Vitis vinifera (Grape) PE=4 SV=1	hypothetical protein VITISV_027394 [Vitis vinifera]
EVM0004221	--	--	--	--	Putative uncharacterized protein {ECO:0000313|EMBL:CAN69636.1} OS=Vitis vinifera (Grape) PE=4 SV=1	hypothetical protein VITISV_040267 [Vitis vinifera]
EVM0015823	Molecular Function: nucleic acid binding (GO:0003676);; Molecular Function: zinc ion binding (GO:0008270);; Biological Process: DNA integration (GO:0015074);; Molecular Function: transferase activity, transferring phosphorus-containing groups (GO:0016772);; Biological Process: cellular biosynthetic process (GO:0044249);; Biological Process: small molecule metabolic process (GO:0044281);; Biologic…	--	[R]	General function prediction only	Putative uncharacterized protein {ECO:0000313|EMBL:CAN61272.1} OS=Vitis vinifera (Grape) PE=4 SV=1	hypothetical protein VITISV_039063 [Vitis vinifera]
EVM0031967	Molecular Function: metal ion binding (GO:0046872);;	--	--	--	Putative uncharacterized protein {ECO:0000313|EMBL:CAN82668.1} OS=Vitis vinifera (Grape) PE=4 SV=1	hypothetical protein VITISV_026691 [Vitis vinifera]
EVM0036543	Molecular Function: nucleic acid binding (GO:0003676);; Molecular Function: zinc ion binding (GO:0008270);; Biological Process: DNA integration (GO:0015074);;	K20617|8.96068e-80|vvi:100248387|K20617 cytochrome P450 family 71 subfamily A | (RefSeq) cytochrome P450 71A9	[R]	General function prediction only	Putative uncharacterized protein {ECO:0000313|EMBL:CAN75440.1} OS=Vitis vinifera (Grape) PE=4 SV=1	hypothetical protein VITISV_007304 [Vitis vinifera]
EVM0011110	--	--	--	--	Putative uncharacterized protein {ECO:0000313|EMBL:CAN75872.1} OS=Vitis vinifera (Grape) PE=4 SV=1	hypothetical protein VITISV_019780 [Vitis vinifera]
EVM0030321	Molecular Function: nucleic acid binding (GO:0003676);; Molecular Function: catalytic activity (GO:0003824);; Molecular Function: zinc ion binding (GO:0008270);; Biological Process: DNA integration (GO:0015074);;	--	[R]	General function prediction only	Putative uncharacterized protein {ECO:0000313|EMBL:CAN77149.1} OS=Vitis vinifera (Grape) PE=4 SV=1	hypothetical protein VITISV_019364 [Vitis vinifera]
EVM0031362	Molecular Function: DNA binding (GO:0003677);; Biological Process: DNA recombination (GO:0006310);;	--	[R]	General function prediction only	Putative uncharacterized protein {ECO:0000313|EMBL:CAN70446.1} OS=Vitis vinifera (Grape) PE=4 SV=1	hypothetical protein VITISV_026192 [Vitis vinifera]
EVM0002726	Molecular Function: nucleic acid binding (GO:0003676);; Molecular Function: catalytic activity (GO:0003824);; Molecular Function: zinc ion binding (GO:0008270);; Biological Process: DNA integration (GO:0015074);;	--	--	--	Putative uncharacterized protein {ECO:0000313|EMBL:CAN66595.1} OS=Vitis vinifera (Grape) PE=4 SV=1	hypothetical protein VITISV_000307 [Vitis vinifera]
EVM0015260	Molecular Function: binding (GO:0005488);; Biological Process: macromolecule metabolic process (GO:0043170);; Biological Process: primary metabolic process (GO:0044238);;	--	--	--	Putative uncharacterized protein {ECO:0000313|EMBL:CAN66595.1} OS=Vitis vinifera (Grape) PE=4 SV=1	hypothetical protein VITISV_000307 [Vitis vinifera]
EVM0019078	Molecular Function: nucleic acid binding (GO:0003676);; Biological Process: DNA metabolic process (GO:0006259);;	--	--	--	Putative uncharacterized protein {ECO:0000313|EMBL:CAN66595.1} OS=Vitis vinifera (Grape) PE=4 SV=1	hypothetical protein VITISV_000307 [Vitis vinifera]
EVM0022498	Molecular Function: nucleic acid binding (GO:0003676);; Biological Process: DNA metabolic process (GO:0006259);;	--	--	--	Putative uncharacterized protein {ECO:0000313|EMBL:CAN60727.1} OS=Vitis vinifera (Grape) PE=4 SV=1	hypothetical protein VITISV_013178 [Vitis vinifera]
EVM0027365	Molecular Function: RNA binding (GO:0003723);; Molecular Function: RNA-directed DNA polymerase activity (GO:0003964);; Biological Process: RNA-dependent DNA biosynthetic process (GO:0006278);; Molecular Function: zinc ion binding (GO:0008270);; Biological Process: DNA integration (GO:0015074);;	--	[R]	General function prediction only	Putative uncharacterized protein {ECO:0000313|EMBL:CAN83173.1} OS=Vitis vinifera (Grape) PE=4 SV=1	hypothetical protein VITISV_010254 [Vitis vinifera]
EVM0032911	Molecular Function: binding (GO:0005488);;	--	--	--	Putative uncharacterized protein {ECO:0000313|EMBL:CAN62876.1} OS=Vitis vinifera (Grape) PE=4 SV=1	hypothetical protein VITISV_013989 [Vitis vinifera]
EVM0005171	--	--	--	--	Putative uncharacterized protein {ECO:0000313|EMBL:CAN72056.1} OS=Vitis vinifera (Grape) PE=4 SV=1	hypothetical protein VITISV_026926 [Vitis vinifera]
EVM0006131	--	--	--	--	Putative uncharacterized protein {ECO:0000313|EMBL:CAN78067.1} OS=Vitis vinifera (Grape) PE=4 SV=1	hypothetical protein VITISV_029597 [Vitis vinifera]
EVM0029311	--	--	--	--	Putative uncharacterized protein {ECO:0000313|EMBL:CAN78067.1} OS=Vitis vinifera (Grape) PE=4 SV=1	hypothetical protein VITISV_029597 [Vitis vinifera]
EVM0009632	Molecular Function: nucleic acid binding (GO:0003676);; Biological Process: DNA metabolic process (GO:0006259);;	--	[R]	General function prediction only	Putative uncharacterized protein {ECO:0000313|EMBL:CAN73908.1} OS=Vitis vinifera (Grape) PE=4 SV=1	hypothetical protein VITISV_029160 [Vitis vinifera]
EVM0019163	Molecular Function: nucleic acid binding (GO:0003676);; Biological Process: DNA metabolic process (GO:0006259);;	K14772|1.5839e-94|vvi:100255444|K14772 U3 small nucleolar RNA-associated protein 20 | (RefSeq) small subunit processome component 20 homolog	[R]	General function prediction only	Putative uncharacterized protein {ECO:0000313|EMBL:CAN64144.1} OS=Vitis vinifera (Grape) PE=4 SV=1	hypothetical protein VITISV_018502 [Vitis vinifera]
EVM0036457	Molecular Function: binding (GO:0005488);;	--	[R]	General function prediction only	Putative uncharacterized protein {ECO:0000313|EMBL:CAN84029.1} OS=Vitis vinifera (Grape) PE=4 SV=1	hypothetical protein VITISV_024041 [Vitis vinifera]
EVM0000443	--	--	--	--	Putative uncharacterized protein {ECO:0000313|EMBL:CAN70502.1} OS=Vitis vinifera (Grape) PE=4 SV=1	hypothetical protein VITISV_024958 [Vitis vinifera]
EVM0011532	--	--	--	--	Putative uncharacterized protein {ECO:0000313|EMBL:CAN62081.1} OS=Vitis vinifera (Grape) PE=4 SV=1	hypothetical protein VITISV_033242 [Vitis vinifera]
EVM0040675	--	--	[R]	General function prediction only	Putative uncharacterized protein {ECO:0000313|EMBL:CAN81952.1} OS=Vitis vinifera (Grape) PE=4 SV=1	hypothetical protein VITISV_022527 [Vitis vinifera]
EVM0015302	Molecular Function: RNA binding (GO:0003723);; Molecular Function: RNA-directed DNA polymerase activity (GO:0003964);; Molecular Function: RNA-DNA hybrid ribonuclease activity (GO:0004523);; Biological Process: RNA-dependent DNA biosynthetic process (GO:0006278);; Biological Process: DNA integration (GO:0015074);;	--	[R]	General function prediction only	Putative uncharacterized protein {ECO:0000313|EMBL:CAN77006.1} OS=Vitis vinifera (Grape) PE=4 SV=1	hypothetical protein VITISV_038719 [Vitis vinifera]
EVM0020536	Molecular Function: RNA binding (GO:0003723);; Molecular Function: RNA-directed DNA polymerase activity (GO:0003964);; Molecular Function: RNA-DNA hybrid ribonuclease activity (GO:0004523);; Biological Process: RNA-dependent DNA biosynthetic process (GO:0006278);; Biological Process: DNA integration (GO:0015074);;	--	--	--	Putative uncharacterized protein {ECO:0000313|EMBL:CAN77006.1} OS=Vitis vinifera (Grape) PE=4 SV=1	hypothetical protein VITISV_038719 [Vitis vinifera]
EVM0021682	Molecular Function: RNA binding (GO:0003723);; Molecular Function: RNA-directed DNA polymerase activity (GO:0003964);; Molecular Function: RNA-DNA hybrid ribonuclease activity (GO:0004523);; Biological Process: RNA-dependent DNA biosynthetic process (GO:0006278);; Biological Process: DNA integration (GO:0015074);;	--	[R]	General function prediction only	Putative uncharacterized protein {ECO:0000313|EMBL:CAN71874.1} OS=Vitis vinifera (Grape) PE=4 SV=1	hypothetical protein VITISV_002497 [Vitis vinifera]
EVM0005200	--	--	--	--	Putative uncharacterized protein {ECO:0000313|EMBL:CAN66733.1} OS=Vitis vinifera (Grape) PE=4 SV=1	PREDICTED: uncharacterized protein LOC104878664 [Vitis vinifera]
EVM0032903	--	--	--	--	Putative uncharacterized protein {ECO:0000313|EMBL:CAN66733.1} OS=Vitis vinifera (Grape) PE=4 SV=1	PREDICTED: uncharacterized protein LOC104878664 [Vitis vinifera]
EVM0036892	--	--	--	--	Putative uncharacterized protein {ECO:0000313|EMBL:CAN66733.1} OS=Vitis vinifera (Grape) PE=4 SV=1	PREDICTED: uncharacterized protein LOC104878664 [Vitis vinifera]
EVM0005432	--	--	--	--	Putative uncharacterized protein {ECO:0000313|EMBL:CAN80408.1} OS=Vitis vinifera (Grape) PE=4 SV=1	hypothetical protein VITISV_018931 [Vitis vinifera]
EVM0010040	--	--	--	--	Putative uncharacterized protein {ECO:0000313|EMBL:CAN70256.1} OS=Vitis vinifera (Grape) PE=4 SV=1	hypothetical protein VITISV_024384 [Vitis vinifera]
EVM0029837	--	--	--	--	Putative uncharacterized protein {ECO:0000313|EMBL:CAN83710.1} OS=Vitis vinifera (Grape) PE=4 SV=1	hypothetical protein VITISV_044211 [Vitis vinifera]
EVM0005778	--	--	--	--	Putative uncharacterized protein {ECO:0000313|EMBL:CAN76907.1} OS=Vitis vinifera (Grape) PE=4 SV=1	hypothetical protein VITISV_006596 [Vitis vinifera]
EVM0008671	--	--	[R]	General function prediction only	Putative uncharacterized protein {ECO:0000313|EMBL:CAN81814.1} OS=Vitis vinifera (Grape) PE=4 SV=1	hypothetical protein VITISV_036990 [Vitis vinifera]
EVM0016967	--	--	[R]	General function prediction only	Putative uncharacterized protein {ECO:0000313|EMBL:CAN81814.1} OS=Vitis vinifera (Grape) PE=4 SV=1	hypothetical protein VITISV_036990 [Vitis vinifera]
EVM0004922	--	--	--	--	Putative uncharacterized protein {ECO:0000313|EMBL:CAN61961.1} OS=Vitis vinifera (Grape) PE=4 SV=1	hypothetical protein VITISV_013620 [Vitis vinifera]
EVM0024907	--	--	--	--	Putative uncharacterized protein {ECO:0000313|EMBL:CAN80010.1} OS=Vitis vinifera (Grape) PE=4 SV=1	hypothetical protein VITISV_024813 [Vitis vinifera]
EVM0028968	#N/A	#N/A	#N/A	#N/A	#N/A	#N/A
EVM0017947	Biological Process: proteolysis (GO:0006508);; Molecular Function: cysteine-type peptidase activity (GO:0008234);;	--	--	--	Putative uncharacterized protein {ECO:0000313|EMBL:CAN60005.1} OS=Vitis vinifera (Grape) PE=4 SV=1	PREDICTED: uncharacterized protein LOC104881554 isoform X4 [Vitis vinifera]
EVM0022421	Biological Process: proteolysis (GO:0006508);; Molecular Function: cysteine-type peptidase activity (GO:0008234);;	--	--	--	Putative uncharacterized protein {ECO:0000313|EMBL:CAN75164.1} OS=Vitis vinifera (Grape) PE=4 SV=1	hypothetical protein VITISV_014408 [Vitis vinifera]
EVM0033134	Biological Process: proteolysis (GO:0006508);; Molecular Function: cysteine-type peptidase activity (GO:0008234);;	--	--	--	Putative uncharacterized protein {ECO:0000313|EMBL:CAN60005.1} OS=Vitis vinifera (Grape) PE=4 SV=1	PREDICTED: uncharacterized protein LOC104881554 isoform X4 [Vitis vinifera]
EVM0008924	--	--	--	--	Putative uncharacterized protein {ECO:0000313|EMBL:CAN78967.1} OS=Vitis vinifera (Grape) PE=4 SV=1	PREDICTED: uncharacterized protein LOC100244921 isoform X2 [Vitis vinifera]
EVM0031052	Molecular Function: binding (GO:0005488);;	--	--	--	Putative uncharacterized protein {ECO:0000313|EMBL:CAN66404.1} OS=Vitis vinifera (Grape) PE=4 SV=1	hypothetical protein VITISV_026850 [Vitis vinifera]
EVM0033740	Molecular Function: nucleic acid binding (GO:0003676);; Biological Process: DNA metabolic process (GO:0006259);;	--	--	--	Putative uncharacterized protein {ECO:0000313|EMBL:CAN78967.1} OS=Vitis vinifera (Grape) PE=4 SV=1	hypothetical protein VITISV_027273 [Vitis vinifera]
EVM0024156	--	--	--	--	Putative uncharacterized protein {ECO:0000313|EMBL:CAN76847.1} OS=Vitis vinifera (Grape) PE=4 SV=1	hypothetical protein VITISV_020403 [Vitis vinifera]
EVM0024677	Molecular Function: nucleic acid binding (GO:0003676);; Biological Process: DNA metabolic process (GO:0006259);;	--	--	--	Putative uncharacterized protein {ECO:0000313|EMBL:CAN70774.1} OS=Vitis vinifera (Grape) PE=4 SV=1	hypothetical protein VITISV_036086 [Vitis vinifera]
EVM0029797	--	--	--	--	Putative uncharacterized protein {ECO:0000313|EMBL:CAN74408.1} OS=Vitis vinifera (Grape) PE=4 SV=1	hypothetical protein VITISV_003686 [Vitis vinifera]
EVM0002950	Molecular Function: nucleic acid binding (GO:0003676);; Molecular Function: catalytic activity (GO:0003824);; Biological Process: DNA metabolic process (GO:0006259);;	--	--	--	Putative uncharacterized protein {ECO:0000313|EMBL:CAN67185.1} OS=Vitis vinifera (Grape) PE=4 SV=1	hypothetical protein VITISV_007530 [Vitis vinifera]
EVM0023180	#N/A	#N/A	#N/A	#N/A	#N/A	#N/A
EVM0034503	Molecular Function: RNA binding (GO:0003723);; Molecular Function: RNA-directed DNA polymerase activity (GO:0003964);; Biological Process: RNA-dependent DNA biosynthetic process (GO:0006278);; Biological Process: DNA integration (GO:0015074);;	--	--	--	Putative uncharacterized protein {ECO:0000313|EMBL:CAN65549.1} OS=Vitis vinifera (Grape) PE=4 SV=1	hypothetical protein VITISV_001618 [Vitis vinifera]
EVM0010207	--	--	[R]	General function prediction only	Putative uncharacterized protein {ECO:0000313|EMBL:CAN67073.1} OS=Vitis vinifera (Grape) PE=4 SV=1	hypothetical protein VITISV_011746 [Vitis vinifera]
EVM0019797	Biological Process: metabolic process (GO:0008152);; Cellular Component: intracellular membrane-bounded organelle (GO:0043231);; Cellular Component: cytoplasmic part (GO:0044444);; Molecular Function: metal ion binding (GO:0046872);;	--	[R]	General function prediction only	Putative uncharacterized protein {ECO:0000313|EMBL:CAN67073.1} OS=Vitis vinifera (Grape) PE=4 SV=1	hypothetical protein VITISV_011746 [Vitis vinifera]
EVM0023542	--	--	[R]	General function prediction only	Putative uncharacterized protein {ECO:0000313|EMBL:CAN67073.1} OS=Vitis vinifera (Grape) PE=4 SV=1	hypothetical protein VITISV_011746 [Vitis vinifera]
EVM0010127	Molecular Function: DNA binding (GO:0003677);; Molecular Function: peroxidase activity (GO:0004601);; Biological Process: DNA recombination (GO:0006310);;	--	[R]	General function prediction only	Putative uncharacterized protein {ECO:0000313|EMBL:CAN74029.1} OS=Vitis vinifera (Grape) PE=4 SV=1	hypothetical protein VITISV_013540 [Vitis vinifera]
EVM0018698	Molecular Function: organic cyclic compound binding (GO:0097159);; Molecular Function: heterocyclic compound binding (GO:1901363);;	--	[R]	General function prediction only	Putative uncharacterized protein {ECO:0000313|EMBL:CAN74029.1} OS=Vitis vinifera (Grape) PE=4 SV=1	hypothetical protein VITISV_013540 [Vitis vinifera]
EVM0039351	Biological Process: cellular process (GO:0009987);; Molecular Function: organic cyclic compound binding (GO:0097159);; Molecular Function: heterocyclic compound binding (GO:1901363);;	--	[R]	General function prediction only	Putative uncharacterized protein {ECO:0000313|EMBL:CAN74029.1} OS=Vitis vinifera (Grape) PE=4 SV=1	hypothetical protein VITISV_013540 [Vitis vinifera]
EVM0025388	Molecular Function: nucleic acid binding (GO:0003676);; Molecular Function: zinc ion binding (GO:0008270);;	--	--	--	Putative uncharacterized protein {ECO:0000313|EMBL:CAN62351.1} OS=Vitis vinifera (Grape) PE=4 SV=1	hypothetical protein VITISV_004945 [Vitis vinifera]
EVM0029572	Molecular Function: binding (GO:0005488);;	--	--	--	Putative uncharacterized protein {ECO:0000313|EMBL:CAN62351.1} OS=Vitis vinifera (Grape) PE=4 SV=1	hypothetical protein VITISV_004945 [Vitis vinifera]
EVM0039357	Molecular Function: nucleic acid binding (GO:0003676);; Molecular Function: zinc ion binding (GO:0008270);;	--	--	--	Putative uncharacterized protein {ECO:0000313|EMBL:CAN62351.1} OS=Vitis vinifera (Grape) PE=4 SV=1	hypothetical protein VITISV_004945 [Vitis vinifera]
EVM0009128	Molecular Function: nucleic acid binding (GO:0003676);; Molecular Function: zinc ion binding (GO:0008270);; Biological Process: DNA integration (GO:0015074);; Molecular Function: oxidoreductase activity, acting on CH-OH group of donors (GO:0016614);; Molecular Function: flavin adenine dinucleotide binding (GO:0050660);; Biological Process: oxidation-reduction process (GO:0055114);;	--	[R]	General function prediction only	Putative uncharacterized protein {ECO:0000313|EMBL:CAN62533.1} OS=Vitis vinifera (Grape) PE=4 SV=1	PREDICTED: uncharacterized protein LOC104880673 [Vitis vinifera]
EVM0033798	Molecular Function: nucleic acid binding (GO:0003676);; Molecular Function: zinc ion binding (GO:0008270);; Biological Process: DNA integration (GO:0015074);; Molecular Function: oxidoreductase activity, acting on CH-OH group of donors (GO:0016614);; Molecular Function: flavin adenine dinucleotide binding (GO:0050660);; Biological Process: oxidation-reduction process (GO:0055114);;	--	--	--	Putative uncharacterized protein {ECO:0000313|EMBL:CAN62533.1} OS=Vitis vinifera (Grape) PE=4 SV=1	hypothetical protein VITISV_030700 [Vitis vinifera]
EVM0039340	--	--	--	--	Putative uncharacterized protein {ECO:0000313|EMBL:CAN62533.1} OS=Vitis vinifera (Grape) PE=4 SV=1	PREDICTED: uncharacterized protein LOC104880673 [Vitis vinifera]
EVM0002211	Molecular Function: nucleic acid binding (GO:0003676);; Biological Process: proteolysis (GO:0006508);; Molecular Function: peptidase activity (GO:0008233);; Molecular Function: zinc ion binding (GO:0008270);; Biological Process: DNA integration (GO:0015074);;	--	[R]	General function prediction only	Putative uncharacterized protein {ECO:0000313|EMBL:CAN74609.1} OS=Vitis vinifera (Grape) PE=4 SV=1	hypothetical protein VITISV_029328 [Vitis vinifera]
EVM0015977	Molecular Function: transferase activity, transferring phosphorus-containing groups (GO:0016772);; Biological Process: protein metabolic process (GO:0019538);; Molecular Function: ion binding (GO:0043167);; Biological Process: cellular macromolecule metabolic process (GO:0044260);; Molecular Function: organic cyclic compound binding (GO:0097159);; Molecular Function: heterocyclic compound binding…	--	[R]	General function prediction only	Gag-protease-integrase-RT-RNaseH polyprotein {ECO:0000313|EMBL:BAG72096.1} OS=Glycine max (Soybean) PE=4 SV=1	Gag-protease-integrase-RT-RNaseH polyprotein [Glycine max]
EVM0032367	Biological Process: proteolysis (GO:0006508);; Biological Process: SRP-dependent cotranslational protein targeting to membrane (GO:0006614);; Molecular Function: peptidase activity (GO:0008233);; Molecular Function: zinc ion binding (GO:0008270);; Molecular Function: 7S RNA binding (GO:0008312);; Biological Process: DNA integration (GO:0015074);; Cellular Component: signal recognition particle (G…	--	[R]	General function prediction only	Putative uncharacterized protein {ECO:0000313|EMBL:CAN74609.1} OS=Vitis vinifera (Grape) PE=4 SV=1	hypothetical protein VITISV_029328 [Vitis vinifera]
EVM0019233	Molecular Function: nucleic acid binding (GO:0003676);; Molecular Function: zinc ion binding (GO:0008270);; Biological Process: DNA integration (GO:0015074);;	--	--	--	Putative uncharacterized protein {ECO:0000313|EMBL:CAN71595.1} OS=Vitis vinifera (Grape) PE=4 SV=1	PREDICTED: uncharacterized protein LOC104882143 [Vitis vinifera]
EVM0029931	--	--	--	--	Putative uncharacterized protein {ECO:0000313|EMBL:CAN71595.1} OS=Vitis vinifera (Grape) PE=4 SV=1	PREDICTED: uncharacterized protein LOC104882143 [Vitis vinifera]
EVM0031812	Molecular Function: nucleic acid binding (GO:0003676);; Molecular Function: zinc ion binding (GO:0008270);; Biological Process: DNA integration (GO:0015074);;	--	--	--	Putative uncharacterized protein {ECO:0000313|EMBL:CAN71595.1} OS=Vitis vinifera (Grape) PE=4 SV=1	hypothetical protein VITISV_010143 [Vitis vinifera]
EVM0004217	--	--	[R]	General function prediction only	Putative uncharacterized protein {ECO:0000313|EMBL:CAN83915.1} OS=Vitis vinifera (Grape) PE=4 SV=1	hypothetical protein VITISV_022301 [Vitis vinifera]
EVM0027023	Molecular Function: nucleic acid binding (GO:0003676);; Molecular Function: catalytic activity (GO:0003824);; Biological Process: DNA metabolic process (GO:0006259);;	--	--	--	Putative uncharacterized protein {ECO:0000313|EMBL:CAN80179.1} OS=Vitis vinifera (Grape) PE=4 SV=1	hypothetical protein VITISV_042002 [Vitis vinifera]
EVM0033051	Molecular Function: RNA binding (GO:0003723);; Molecular Function: RNA-directed DNA polymerase activity (GO:0003964);; Molecular Function: RNA-DNA hybrid ribonuclease activity (GO:0004523);; Biological Process: RNA-dependent DNA biosynthetic process (GO:0006278);; Biological Process: DNA integration (GO:0015074);;	--	--	--	Putative uncharacterized protein {ECO:0000313|EMBL:CAN62090.1} OS=Vitis vinifera (Grape) PE=4 SV=1	hypothetical protein VITISV_013805 [Vitis vinifera]
EVM0000988	Molecular Function: RNA binding (GO:0003723);; Molecular Function: RNA-directed DNA polymerase activity (GO:0003964);; Biological Process: RNA-dependent DNA biosynthetic process (GO:0006278);;	--	--	--	Putative uncharacterized protein {ECO:0000313|EMBL:CAN77662.1} OS=Vitis vinifera (Grape) PE=4 SV=1	hypothetical protein VITISV_021227 [Vitis vinifera]
EVM0001065	Biological Process: cellular aromatic compound metabolic process (GO:0006725);; Biological Process: cellular nitrogen compound metabolic process (GO:0034641);; Biological Process: heterocycle metabolic process (GO:0046483);; Molecular Function: organic cyclic compound binding (GO:0097159);; Biological Process: organic cyclic compound metabolic process (GO:1901360);; Molecular Function: heterocycl…	--	--	--	Putative uncharacterized protein {ECO:0000313|EMBL:CAN66495.1} (Fragment) OS=Vitis vinifera (Grape) PE=4 SV=1	hypothetical protein VITISV_034388 [Vitis vinifera]
EVM0016523	#N/A	#N/A	#N/A	#N/A	#N/A	#N/A
EVM0017127	--	--	--	--	Putative uncharacterized protein {ECO:0000313|EMBL:CAN64955.1} OS=Vitis vinifera (Grape) PE=4 SV=1	PREDICTED: uncharacterized protein LOC105119472 [Populus euphratica]
EVM0023984	Molecular Function: binding (GO:0005488);;	--	--	--	Uncharacterized protein {ECO:0000313|EMBL:ESR41858.1} OS=Citrus clementina PE=4 SV=1	PREDICTED: uncharacterized protein LOC102660671 [Glycine max]
EVM0040498	Molecular Function: binding (GO:0005488);;	--	--	--	Putative uncharacterized protein {ECO:0000313|EMBL:CAN64955.1} OS=Vitis vinifera (Grape) PE=4 SV=1	PREDICTED: uncharacterized protein LOC105119472 [Populus euphratica]
EVM0017146	Molecular Function: DNA binding (GO:0003677);; Molecular Function: catalytic activity (GO:0003824);; Biological Process: DNA recombination (GO:0006310);; Molecular Function: zinc ion binding (GO:0008270);;	K20617|5.44172e-12|vvi:100248387|K20617 cytochrome P450 family 71 subfamily A | (RefSeq) cytochrome P450 71A9	--	--	Putative uncharacterized protein {ECO:0000313|EMBL:CAN77763.1} OS=Vitis vinifera (Grape) PE=4 SV=1	hypothetical protein VITISV_026761 [Vitis vinifera]
EVM0025801	Molecular Function: DNA binding (GO:0003677);; Biological Process: DNA recombination (GO:0006310);;	K20617|1.20584e-14|vvi:100248387|K20617 cytochrome P450 family 71 subfamily A | (RefSeq) cytochrome P450 71A9	[R]	General function prediction only	Putative uncharacterized protein {ECO:0000313|EMBL:CAN77763.1} OS=Vitis vinifera (Grape) PE=4 SV=1	hypothetical protein VITISV_026761 [Vitis vinifera]
EVM0026003	Molecular Function: DNA binding (GO:0003677);; Biological Process: DNA recombination (GO:0006310);; Molecular Function: zinc ion binding (GO:0008270);; Molecular Function: hydrolase activity (GO:0016787);;	K20617|1.12066e-19|vvi:100248387|K20617 cytochrome P450 family 71 subfamily A | (RefSeq) cytochrome P450 71A9	[R]	General function prediction only	Putative uncharacterized protein {ECO:0000313|EMBL:CAN77763.1} OS=Vitis vinifera (Grape) PE=4 SV=1	hypothetical protein VITISV_026761 [Vitis vinifera]
EVM0003306	Molecular Function: nucleic acid binding (GO:0003676);; Molecular Function: zinc ion binding (GO:0008270);;	--	--	--	Putative uncharacterized protein {ECO:0000313|EMBL:CAN68681.1} OS=Vitis vinifera (Grape) PE=4 SV=1	hypothetical protein VITISV_002621 [Vitis vinifera]
EVM0019495	--	K14782|2.0865e-50|vvi:100249550|K14782 protein AATF/BFR2 | (RefSeq) putative uncharacterized protein DDB_G0270496	--	--	Putative uncharacterized protein {ECO:0000313|EMBL:CAN83825.1} OS=Vitis vinifera (Grape) PE=4 SV=1	hypothetical protein VITISV_043699 [Vitis vinifera]
EVM0039190	Molecular Function: binding (GO:0005488);;	K14782|9.03633e-34|vvi:100249550|K14782 protein AATF/BFR2 | (RefSeq) putative uncharacterized protein DDB_G0270496	--	--	Putative uncharacterized protein {ECO:0000313|EMBL:CAN83615.1} OS=Vitis vinifera (Grape) PE=4 SV=1	hypothetical protein VITISV_011368 [Vitis vinifera]
EVM0007223	Molecular Function: RNA binding (GO:0003723);; Molecular Function: RNA-directed DNA polymerase activity (GO:0003964);; Molecular Function: aspartic-type endopeptidase activity (GO:0004190);; Biological Process: RNA-dependent DNA biosynthetic process (GO:0006278);; Biological Process: proteolysis (GO:0006508);; Biological Process: DNA integration (GO:0015074);;	--	--	--	Putative uncharacterized protein {ECO:0000313|EMBL:CAN79698.1} OS=Vitis vinifera (Grape) PE=4 SV=1	hypothetical protein VITISV_023940 [Vitis vinifera]
EVM0007576	Molecular Function: nucleic acid binding (GO:0003676);; Cellular Component: nucleus (GO:0005634);; Molecular Function: zinc ion binding (GO:0008270);; Biological Process: macromolecule metabolic process (GO:0043170);; Biological Process: primary metabolic process (GO:0044238);;	--	--	--	Putative uncharacterized protein {ECO:0000313|EMBL:CAN81096.1} OS=Vitis vinifera (Grape) PE=4 SV=1	hypothetical protein VITISV_033039 [Vitis vinifera]
EVM0038910	Molecular Function: binding (GO:0005488);; Biological Process: macromolecule metabolic process (GO:0043170);; Biological Process: primary metabolic process (GO:0044238);;	--	--	--	Putative uncharacterized protein {ECO:0000313|EMBL:CAN81096.1} OS=Vitis vinifera (Grape) PE=4 SV=1	hypothetical protein VITISV_033039 [Vitis vinifera]
EVM0006982	Molecular Function: RNA binding (GO:0003723);; Molecular Function: RNA-directed DNA polymerase activity (GO:0003964);; Molecular Function: RNA-DNA hybrid ribonuclease activity (GO:0004523);; Biological Process: RNA-dependent DNA biosynthetic process (GO:0006278);; Biological Process: DNA integration (GO:0015074);;	--	[R]	General function prediction only	Putative uncharacterized protein {ECO:0000313|EMBL:CAN76248.1} OS=Vitis vinifera (Grape) PE=4 SV=1	hypothetical protein VITISV_015055 [Vitis vinifera]
EVM0007422	Molecular Function: RNA binding (GO:0003723);; Molecular Function: RNA-directed DNA polymerase activity (GO:0003964);; Molecular Function: RNA-DNA hybrid ribonuclease activity (GO:0004523);; Biological Process: RNA-dependent DNA biosynthetic process (GO:0006278);; Biological Process: DNA integration (GO:0015074);;	--	[R]	General function prediction only	Putative uncharacterized protein {ECO:0000313|EMBL:CAN63397.1} OS=Vitis vinifera (Grape) PE=4 SV=1	hypothetical protein VITISV_010233 [Vitis vinifera]
EVM0019151	Molecular Function: RNA binding (GO:0003723);; Molecular Function: RNA-directed DNA polymerase activity (GO:0003964);; Molecular Function: RNA-DNA hybrid ribonuclease activity (GO:0004523);; Biological Process: RNA-dependent DNA biosynthetic process (GO:0006278);; Biological Process: DNA integration (GO:0015074);;	--	[R]	General function prediction only	Putative uncharacterized protein {ECO:0000313|EMBL:CAN61129.1} OS=Vitis vinifera (Grape) PE=4 SV=1	hypothetical protein VITISV_013279 [Vitis vinifera]
EVM0001038	Molecular Function: nucleic acid binding (GO:0003676);; Biological Process: carbohydrate metabolic process (GO:0005975);; Molecular Function: glycogen phosphorylase activity (GO:0008184);; Molecular Function: zinc ion binding (GO:0008270);;	--	[R]	General function prediction only	Putative uncharacterized protein {ECO:0000313|EMBL:CAN64443.1} OS=Vitis vinifera (Grape) PE=4 SV=1	hypothetical protein VITISV_005110 [Vitis vinifera]
EVM0012593	Molecular Function: RNA binding (GO:0003723);; Molecular Function: RNA-directed DNA polymerase activity (GO:0003964);; Biological Process: RNA-dependent DNA biosynthetic process (GO:0006278);; Molecular Function: zinc ion binding (GO:0008270);; Biological Process: DNA integration (GO:0015074);;	--	[R]	General function prediction only	Putative uncharacterized protein {ECO:0000313|EMBL:CAN74652.1} OS=Vitis vinifera (Grape) PE=3 SV=1	hypothetical protein VITISV_022991 [Vitis vinifera]
EVM0040559	Molecular Function: nucleic acid binding (GO:0003676);; Biological Process: carbohydrate metabolic process (GO:0005975);; Molecular Function: glycogen phosphorylase activity (GO:0008184);; Molecular Function: zinc ion binding (GO:0008270);;	--	[R]	General function prediction only	Putative uncharacterized protein {ECO:0000313|EMBL:CAN79309.1} OS=Vitis vinifera (Grape) PE=4 SV=1	hypothetical protein VITISV_020559 [Vitis vinifera]
EVM0011300	Molecular Function: nucleic acid binding (GO:0003676);; Molecular Function: zinc ion binding (GO:0008270);; Biological Process: DNA integration (GO:0015074);;	--	[R]	General function prediction only	Putative uncharacterized protein {ECO:0000313|EMBL:CAN76913.1} OS=Vitis vinifera (Grape) PE=4 SV=1	hypothetical protein VITISV_037050 [Vitis vinifera]
EVM0024484	Molecular Function: binding (GO:0005488);;	--	[R]	General function prediction only	Putative uncharacterized protein {ECO:0000313|EMBL:CAN73272.1} OS=Vitis vinifera (Grape) PE=4 SV=1	hypothetical protein VITISV_013115 [Vitis vinifera]
EVM0040313	Molecular Function: binding (GO:0005488);;	--	[R]	General function prediction only	Putative uncharacterized protein {ECO:0000313|EMBL:CAN83015.1} OS=Vitis vinifera (Grape) PE=4 SV=1	hypothetical protein VITISV_041694 [Vitis vinifera]
EVM0012579	Molecular Function: RNA binding (GO:0003723);; Molecular Function: RNA-directed DNA polymerase activity (GO:0003964);; Molecular Function: ATP binding (GO:0005524);; Molecular Function: GTP binding (GO:0005525);; Biological Process: trehalose biosynthetic process (GO:0005992);; Biological Process: RNA-dependent DNA biosynthetic process (GO:0006278);; Biological Process: protein folding (GO:000645…	--	--	--	Putative uncharacterized protein {ECO:0000313|EMBL:CCB61347.1} OS=Vitis vinifera (Grape) PE=4 SV=1	hypothetical protein VITISV_010580 [Vitis vinifera]
EVM0020923	Molecular Function: RNA binding (GO:0003723);; Molecular Function: RNA-directed DNA polymerase activity (GO:0003964);; Biological Process: RNA-dependent DNA biosynthetic process (GO:0006278);;	K19027|1.26291e-27|vvi:100262933|K19027 zinc finger FYVE domain-containing protein 26 | (RefSeq) protein DDB_G0276689	--	--	Putative uncharacterized protein {ECO:0000313|EMBL:CAN61231.1} OS=Vitis vinifera (Grape) PE=4 SV=1	hypothetical protein VITISV_041719 [Vitis vinifera]
EVM0039110	Molecular Function: DNA binding (GO:0003677);; Molecular Function: chromatin binding (GO:0003682);; Molecular Function: RNA binding (GO:0003723);; Molecular Function: RNA-directed DNA polymerase activity (GO:0003964);; Cellular Component: nucleus (GO:0005634);; Biological Process: RNA-dependent DNA biosynthetic process (GO:0006278);; Biological Process: cellular response to DNA damage stimulus (G…	--	--	--	Putative uncharacterized protein {ECO:0000313|EMBL:CAN66125.1} OS=Vitis vinifera (Grape) PE=4 SV=1	hypothetical protein VITISV_044030 [Vitis vinifera]
EVM0027960	Molecular Function: nucleic acid binding (GO:0003676);; Molecular Function: zinc ion binding (GO:0008270);; Biological Process: DNA integration (GO:0015074);;	--	[R]	General function prediction only	Putative uncharacterized protein {ECO:0000313|EMBL:CAN75570.1} OS=Vitis vinifera (Grape) PE=4 SV=1	hypothetical protein VITISV_001271 [Vitis vinifera]
EVM0028376	Molecular Function: nucleic acid binding (GO:0003676);; Biological Process: transcription, DNA-templated (GO:0006351);; Biological Process: DNA integration (GO:0015074);;	--	[R]	General function prediction only	Putative uncharacterized protein {ECO:0000313|EMBL:CAN71647.1} OS=Vitis vinifera (Grape) PE=4 SV=1	hypothetical protein VITISV_015503 [Vitis vinifera]
EVM0031034	Molecular Function: nucleic acid binding (GO:0003676);; Biological Process: DNA integration (GO:0015074);;	--	[R]	General function prediction only	Putative uncharacterized protein {ECO:0000313|EMBL:CAN71647.1} OS=Vitis vinifera (Grape) PE=4 SV=1	hypothetical protein VITISV_015503 [Vitis vinifera]
EVM0012071	--	K13459|2.06418e-124|vvi:100241235|K13459 disease resistance protein RPS2 | (RefSeq) probable disease resistance protein At1g12280	[T]	Signal transduction mechanisms	Putative uncharacterized protein {ECO:0000313|EMBL:CCB59569.1} OS=Vitis vinifera (Grape) PE=4 SV=1	PREDICTED: probable disease resistance protein At1g12280 [Vitis vinifera]
EVM0017803	--	K13459|4.44014e-75|vvi:100241235|K13459 disease resistance protein RPS2 | (RefSeq) probable disease resistance protein At1g12280	--	--	Putative uncharacterized protein {ECO:0000313|EMBL:CCB59571.1} OS=Vitis vinifera (Grape) PE=4 SV=1	hypothetical protein VITISV_018478 [Vitis vinifera]
EVM0027746	--	K13459|2.59898e-62|vvi:100248105|K13459 disease resistance protein RPS2 | (RefSeq) probable disease resistance protein At1g12280	--	--	Putative uncharacterized protein {ECO:0000313|EMBL:CCB59571.1} OS=Vitis vinifera (Grape) PE=4 SV=1	PREDICTED: probable disease resistance protein At1g12280 [Vitis vinifera]
EVM0007491	Molecular Function: nucleic acid binding (GO:0003676);; Molecular Function: zinc ion binding (GO:0008270);;	--	--	--	Putative uncharacterized protein {ECO:0000313|EMBL:CAN78664.1} OS=Vitis vinifera (Grape) PE=4 SV=1	PREDICTED: uncharacterized protein LOC104879858 [Vitis vinifera]
EVM0009230	Molecular Function: zinc ion binding (GO:0008270);;	--	--	--	Putative uncharacterized protein {ECO:0000313|EMBL:CAN75224.1} OS=Vitis vinifera (Grape) PE=4 SV=1	hypothetical protein VITISV_024668 [Vitis vinifera]
EVM0010541	Molecular Function: zinc ion binding (GO:0008270);;	--	--	--	Putative uncharacterized protein {ECO:0000313|EMBL:CAN68410.1} OS=Vitis vinifera (Grape) PE=4 SV=1	PREDICTED: uncharacterized protein LOC104878944 [Vitis vinifera]
EVM0005895	#N/A	#N/A	#N/A	#N/A	#N/A	#N/A
EVM0028230	Molecular Function: RNA binding (GO:0003723);; Molecular Function: RNA-directed DNA polymerase activity (GO:0003964);; Molecular Function: aspartic-type endopeptidase activity (GO:0004190);; Cellular Component: nucleus (GO:0005634);; Biological Process: RNA-dependent DNA biosynthetic process (GO:0006278);; Biological Process: proteolysis (GO:0006508);; Molecular Function: zinc ion binding (GO:000…	--	--	--	Putative uncharacterized protein {ECO:0000313|EMBL:CAN71383.1} OS=Vitis vinifera (Grape) PE=4 SV=1	PREDICTED: uncharacterized protein LOC104878913 [Vitis vinifera]
EVM0030779	#N/A	#N/A	#N/A	#N/A	#N/A	#N/A
EVM0019921	#N/A	#N/A	#N/A	#N/A	#N/A	#N/A
EVM0021867	--	--	--	--	Putative uncharacterized protein {ECO:0000313|EMBL:CAN71652.1} OS=Vitis vinifera (Grape) PE=4 SV=1	hypothetical protein VITISV_017444 [Vitis vinifera]
EVM0024166	--	--	--	--	Putative uncharacterized protein {ECO:0000313|EMBL:CAN71652.1} OS=Vitis vinifera (Grape) PE=4 SV=1	hypothetical protein VITISV_017444 [Vitis vinifera]
EVM0009728	Molecular Function: binding (GO:0005488);;	K13162|3.65285e-35|vvi:100266515|K13162 poly(rC)-binding protein 2/3/4 | (RefSeq) flowering locus K homology domain	[R]	General function prediction only	Putative uncharacterized protein {ECO:0000313|EMBL:CAN63640.1} OS=Vitis vinifera (Grape) PE=4 SV=1	hypothetical protein VITISV_038693 [Vitis vinifera]
EVM0032504	--	K13162|2.64468e-23|vvi:100266515|K13162 poly(rC)-binding protein 2/3/4 | (RefSeq) flowering locus K homology domain	[R]	General function prediction only	Putative uncharacterized protein {ECO:0000313|EMBL:CAN63640.1} OS=Vitis vinifera (Grape) PE=4 SV=1	hypothetical protein VITISV_038693 [Vitis vinifera]
EVM0034426	Molecular Function: RNA binding (GO:0003723);; Molecular Function: RNA-directed DNA polymerase activity (GO:0003964);; Biological Process: RNA-dependent DNA biosynthetic process (GO:0006278);; Biological Process: DNA integration (GO:0015074);; Molecular Function: hydrolase activity (GO:0016787);;	--	[R]	General function prediction only	Putative uncharacterized protein {ECO:0000313|EMBL:CAN62681.1} OS=Vitis vinifera (Grape) PE=4 SV=1	hypothetical protein VITISV_026755 [Vitis vinifera]
EVM0022871	--	--	--	--	Putative uncharacterized protein {ECO:0000313|EMBL:CCB58863.1} OS=Vitis vinifera (Grape) PE=4 SV=1	PREDICTED: GEM-like protein 4 [Vitis vinifera]
EVM0030088	#N/A	#N/A	#N/A	#N/A	#N/A	#N/A
EVM0040159	--	--	--	--	Putative uncharacterized protein {ECO:0000313|EMBL:CCB58863.1} OS=Vitis vinifera (Grape) PE=4 SV=1	PREDICTED: GEM-like protein 4 [Vitis vinifera]
EVM0016632	#N/A	#N/A	#N/A	#N/A	#N/A	#N/A
EVM0019258	#N/A	#N/A	#N/A	#N/A	#N/A	#N/A
EVM0038374	#N/A	#N/A	#N/A	#N/A	#N/A	#N/A
EVM0011030	Molecular Function: metal ion binding (GO:0046872);;	--	--	--	Putative uncharacterized protein {ECO:0000313|EMBL:CAN74797.1} (Fragment) OS=Vitis vinifera (Grape) PE=4 SV=1	hypothetical protein VITISV_028096 [Vitis vinifera]
EVM0027813	Molecular Function: nucleic acid binding (GO:0003676);; Molecular Function: zinc ion binding (GO:0008270);;	--	--	--	Putative uncharacterized protein {ECO:0000313|EMBL:CAN74797.1} (Fragment) OS=Vitis vinifera (Grape) PE=4 SV=1	hypothetical protein VITISV_028096 [Vitis vinifera]
EVM0039960	Molecular Function: nucleic acid binding (GO:0003676);; Molecular Function: zinc ion binding (GO:0008270);; Biological Process: cellular macromolecule metabolic process (GO:0044260);; Biological Process: nucleic acid metabolic process (GO:0090304);;	--	--	--	Putative uncharacterized protein {ECO:0000313|EMBL:CAN74797.1} (Fragment) OS=Vitis vinifera (Grape) PE=4 SV=1	hypothetical protein VITISV_028096 [Vitis vinifera]
EVM0022788	--	--	--	--	Putative uncharacterized protein {ECO:0000313|EMBL:CAN60687.1} OS=Vitis vinifera (Grape) PE=4 SV=1	hypothetical protein VITISV_036054 [Vitis vinifera]
EVM0032039	--	--	--	--	Putative uncharacterized protein {ECO:0000313|EMBL:CAN60687.1} OS=Vitis vinifera (Grape) PE=4 SV=1	hypothetical protein VITISV_036054 [Vitis vinifera]
EVM0034796	--	--	--	--	Putative uncharacterized protein {ECO:0000313|EMBL:CAN60687.1} OS=Vitis vinifera (Grape) PE=4 SV=1	hypothetical protein VITISV_036054 [Vitis vinifera]
EVM0000169	Molecular Function: nucleic acid binding (GO:0003676);; Biological Process: DNA metabolic process (GO:0006259);;	--	[R]	General function prediction only	Putative uncharacterized protein {ECO:0000313|EMBL:CAN61965.1} OS=Vitis vinifera (Grape) PE=4 SV=1	hypothetical protein VITISV_031520 [Vitis vinifera]
EVM0032733	Molecular Function: RNA binding (GO:0003723);; Molecular Function: RNA-directed DNA polymerase activity (GO:0003964);; Biological Process: RNA-dependent DNA biosynthetic process (GO:0006278);; Molecular Function: zinc ion binding (GO:0008270);; Biological Process: DNA integration (GO:0015074);;	--	[R]	General function prediction only	Putative uncharacterized protein {ECO:0000313|EMBL:CAN63170.1} OS=Vitis vinifera (Grape) PE=4 SV=1	hypothetical protein VITISV_025860 [Vitis vinifera]
EVM0039082	Molecular Function: RNA binding (GO:0003723);; Molecular Function: RNA-directed DNA polymerase activity (GO:0003964);; Biological Process: RNA-dependent DNA biosynthetic process (GO:0006278);; Molecular Function: zinc ion binding (GO:0008270);; Biological Process: DNA integration (GO:0015074);;	--	[R]	General function prediction only	Putative uncharacterized protein {ECO:0000313|EMBL:CAN82337.1} OS=Vitis vinifera (Grape) PE=4 SV=1	hypothetical protein VITISV_022361 [Vitis vinifera]
EVM0001666	Molecular Function: binding (GO:0005488);; Molecular Function: kinase activity (GO:0016301);;	--	[R]	General function prediction only	Putative uncharacterized protein {ECO:0000313|EMBL:CAN81494.1} OS=Vitis vinifera (Grape) PE=4 SV=1	hypothetical protein VITISV_031968 [Vitis vinifera]
EVM0026155	--	--	[R]	General function prediction only	Putative uncharacterized protein {ECO:0000313|EMBL:CAN81494.1} OS=Vitis vinifera (Grape) PE=4 SV=1	hypothetical protein VITISV_031968 [Vitis vinifera]
EVM0027368	--	--	[R]	General function prediction only	Putative uncharacterized protein {ECO:0000313|EMBL:CAN77739.1} OS=Vitis vinifera (Grape) PE=4 SV=1	hypothetical protein VITISV_043316 [Vitis vinifera]
EVM0002825	--	--	--	--	Putative uncharacterized protein {ECO:0000313|EMBL:CAN80172.1} OS=Vitis vinifera (Grape) PE=4 SV=1	hypothetical protein VITISV_018435 [Vitis vinifera]
EVM0004983	--	--	--	--	Putative uncharacterized protein {ECO:0000313|EMBL:CAN80172.1} OS=Vitis vinifera (Grape) PE=4 SV=1	hypothetical protein VITISV_018435 [Vitis vinifera]
EVM0029640	--	--	--	--	Putative uncharacterized protein {ECO:0000313|EMBL:CAN80172.1} OS=Vitis vinifera (Grape) PE=4 SV=1	hypothetical protein VITISV_018435 [Vitis vinifera]
EVM0005260	#N/A	#N/A	#N/A	#N/A	#N/A	#N/A
EVM0006484	#N/A	#N/A	#N/A	#N/A	#N/A	#N/A
EVM0033414	#N/A	#N/A	#N/A	#N/A	#N/A	#N/A
EVM0005874	Molecular Function: DNA binding (GO:0003677);;	--	--	--	Putative uncharacterized protein {ECO:0000313|EMBL:CAN67917.1} OS=Vitis vinifera (Grape) PE=4 SV=1	hypothetical protein VITISV_038476 [Vitis vinifera]
EVM0027794	Molecular Function: nucleic acid binding (GO:0003676);; Molecular Function: protein dimerization activity (GO:0046983);;	--	--	--	Putative uncharacterized protein {ECO:0000313|EMBL:CAN72475.1} OS=Vitis vinifera (Grape) PE=4 SV=1	hypothetical protein VITISV_009967 [Vitis vinifera]
EVM0030532	Molecular Function: nucleic acid binding (GO:0003676);;	--	--	--	Putative uncharacterized protein {ECO:0000313|EMBL:CAN82318.1} OS=Vitis vinifera (Grape) PE=4 SV=1	hypothetical protein VITISV_015618 [Vitis vinifera]
EVM0025913	Biological Process: proton transmembrane transport (GO:0015992);; Cellular Component: vacuolar proton-transporting V-type ATPase complex (GO:0016471);; Molecular Function: ATPase activity, coupled to transmembrane movement of substances (GO:0016820);;	K02152|2.49278e-49|vvi:100855246|K02152 V-type H+-transporting ATPase subunit G | (RefSeq) V-type proton ATPase subunit G 1	[C]	Energy production and conversion	Putative uncharacterized protein {ECO:0000313|EMBL:CBI18531.3} OS=Vitis vinifera (Grape) PE=4 SV=1	PREDICTED: V-type proton ATPase subunit G 1 [Vitis vinifera]
EVM0028106	Biological Process: proton transmembrane transport (GO:0015992);; Cellular Component: vacuolar proton-transporting V-type ATPase complex (GO:0016471);; Molecular Function: ATPase activity, coupled to transmembrane movement of substances (GO:0016820);;	K02152|1.38115e-55|vvi:100242663|K02152 V-type H+-transporting ATPase subunit G | (RefSeq) V-type proton ATPase subunit G 1	[C]	Energy production and conversion	Putative uncharacterized protein {ECO:0000313|EMBL:CCB58990.1} OS=Vitis vinifera (Grape) PE=4 SV=1	PREDICTED: V-type proton ATPase subunit G1-like [Vitis vinifera]
EVM0028951	Biological Process: proton transmembrane transport (GO:0015992);; Cellular Component: vacuolar proton-transporting V-type ATPase complex (GO:0016471);; Molecular Function: ATPase activity, coupled to transmembrane movement of substances (GO:0016820);;	K02152|3.81519e-48|vvi:100242663|K02152 V-type H+-transporting ATPase subunit G | (RefSeq) V-type proton ATPase subunit G 1	[C]	Energy production and conversion	Putative uncharacterized protein {ECO:0000313|EMBL:CCB58989.1} OS=Vitis vinifera (Grape) PE=4 SV=1	PREDICTED: V-type proton ATPase subunit G 1 [Vitis vinifera]
EVM0024133	Molecular Function: magnesium ion binding (GO:0000287);; Molecular Function: peroxidase activity (GO:0004601);; Biological Process: response to oxidative stress (GO:0006979);; Molecular Function: terpene synthase activity (GO:0010333);; Molecular Function: heme binding (GO:0020037);; Biological Process: oxidation-reduction process (GO:0055114);;	K00430|1.0746e-12|vvi:100254998|K00430 peroxidase [EC:1.11.1.7] | (RefSeq) putative Peroxidase 48	--	--	Putative uncharacterized protein {ECO:0000313|EMBL:CAN71964.1} OS=Vitis vinifera (Grape) PE=3 SV=1	PREDICTED: uncharacterized protein LOC104588433 [Nelumbo nucifera]
EVM0035703	Molecular Function: magnesium ion binding (GO:0000287);; Molecular Function: nucleic acid binding (GO:0003676);; Molecular Function: peroxidase activity (GO:0004601);; Biological Process: response to oxidative stress (GO:0006979);; Molecular Function: terpene synthase activity (GO:0010333);; Molecular Function: heme binding (GO:0020037);; Molecular Function: protein dimerization activity (GO:0046…	K00430|1.93408e-24|vvi:100254998|K00430 peroxidase [EC:1.11.1.7] | (RefSeq) putative Peroxidase 48	--	--	Putative uncharacterized protein {ECO:0000313|EMBL:CAN71355.1} OS=Vitis vinifera (Grape) PE=4 SV=1	PREDICTED: uncharacterized protein LOC104879332 [Vitis vinifera]
EVM0040635	Molecular Function: magnesium ion binding (GO:0000287);; Molecular Function: DNA binding (GO:0003677);; Molecular Function: peroxidase activity (GO:0004601);; Biological Process: response to oxidative stress (GO:0006979);; Molecular Function: terpene synthase activity (GO:0010333);; Molecular Function: heme binding (GO:0020037);; Biological Process: oxidation-reduction process (GO:0055114);;	K00430|4.57712e-25|vvi:100254998|K00430 peroxidase [EC:1.11.1.7] | (RefSeq) putative Peroxidase 48	--	--	Putative uncharacterized protein {ECO:0000313|EMBL:CAN71964.1} OS=Vitis vinifera (Grape) PE=3 SV=1	hypothetical protein VITISV_034218 [Vitis vinifera]
EVM0023484	--	--	--	--	Putative uncharacterized protein {ECO:0000313|EMBL:CAN72484.1} OS=Vitis vinifera (Grape) PE=4 SV=1	hypothetical protein VITISV_002717 [Vitis vinifera]
EVM0025901	--	--	--	--	Putative uncharacterized protein {ECO:0000313|EMBL:CAN72484.1} OS=Vitis vinifera (Grape) PE=4 SV=1	hypothetical protein VITISV_002717 [Vitis vinifera]
EVM0011293	Biological Process: cell-cell signaling (GO:0007267);; Biological Process: virus induced gene silencing (GO:0009616);; Biological Process: determination of bilateral symmetry (GO:0009855);; Biological Process: meristem initiation (GO:0010014);; Biological Process: vegetative phase change (GO:0010050);; Biological Process: meristem maintenance (GO:0010073);; Biological Process: production of ta-si…	K19986|0|vvi:100249093|K19986 exocyst complex component 8 | (RefSeq) exocyst complex component EXO84C	[U]	Intracellular trafficking, secretion, and vesicular transport	Putative uncharacterized protein {ECO:0000313|EMBL:CBI27177.3} OS=Vitis vinifera (Grape) PE=4 SV=1	PREDICTED: exocyst complex component EXO84C [Vitis vinifera]
EVM0012326	Biological Process: cell-cell signaling (GO:0007267);; Biological Process: virus induced gene silencing (GO:0009616);; Biological Process: determination of bilateral symmetry (GO:0009855);; Biological Process: meristem initiation (GO:0010014);; Biological Process: vegetative phase change (GO:0010050);; Biological Process: meristem maintenance (GO:0010073);; Biological Process: production of ta-si…	K19986|0|vvi:100249093|K19986 exocyst complex component 8 | (RefSeq) exocyst complex component EXO84C	[U]	Intracellular trafficking, secretion, and vesicular transport	Putative uncharacterized protein {ECO:0000313|EMBL:CBI27177.3} OS=Vitis vinifera (Grape) PE=4 SV=1	PREDICTED: exocyst complex component EXO84C [Vitis vinifera]
EVM0004158	Molecular Function: nucleic acid binding (GO:0003676);; Molecular Function: DNA-binding transcription factor activity (GO:0003700);; Biological Process: regulation of transcription, DNA-templated (GO:0006355);; Molecular Function: zinc ion binding (GO:0008270);; Biological Process: DNA integration (GO:0015074);; Molecular Function: transferase activity, transferring hexosyl groups (GO:0016758);;	--	--	--	Putative uncharacterized protein {ECO:0000313|EMBL:CAN61142.1} OS=Vitis vinifera (Grape) PE=4 SV=1	hypothetical protein VITISV_004317 [Vitis vinifera]
EVM0040203	--	--	[R]	General function prediction only	Putative uncharacterized protein {ECO:0000313|EMBL:CAN67506.1} OS=Vitis vinifera (Grape) PE=4 SV=1	hypothetical protein VITISV_026948 [Vitis vinifera]
EVM0009802	--	--	[R]	General function prediction only	Putative uncharacterized protein {ECO:0000313|EMBL:CAN64106.1} OS=Vitis vinifera (Grape) PE=4 SV=1	hypothetical protein VITISV_030643 [Vitis vinifera]
EVM0018402	Molecular Function: binding (GO:0005488);;	--	[R]	General function prediction only	Putative uncharacterized protein {ECO:0000313|EMBL:CAN65934.1} OS=Vitis vinifera (Grape) PE=4 SV=1	hypothetical protein VITISV_017454 [Vitis vinifera]
EVM0022847	--	--	[R]	General function prediction only	Putative uncharacterized protein {ECO:0000313|EMBL:CAN81472.1} OS=Vitis vinifera (Grape) PE=4 SV=1	hypothetical protein VITISV_017435 [Vitis vinifera]
EVM0040162	--	--	--	--	Putative uncharacterized protein {ECO:0000313|EMBL:CAN70658.1} OS=Vitis vinifera (Grape) PE=4 SV=1	hypothetical protein VITISV_042826 [Vitis vinifera]
EVM0010226	Molecular Function: nucleotide binding (GO:0000166);; Molecular Function: metallopeptidase activity (GO:0008237);; Cellular Component: chloroplast (GO:0009507);; Biological Process: post-embryonic development (GO:0009791);; Molecular Function: ATPase activity (GO:0016887);; Biological Process: protein metabolic process (GO:0019538);; Biological Process: cellular catabolic process (GO:0044248);; B…	K03798|1.45402e-25|vvi:100244978|K03798 cell division protease FtsH [EC:3.4.24.-] | (RefSeq) ATP-dependent zinc metalloprotease FTSH 12, chloroplastic	[O]	Posttranslational modification, protein turnover, chaperones	Putative uncharacterized protein {ECO:0000313|EMBL:CCB48997.1} OS=Vitis vinifera (Grape) PE=4 SV=1	PREDICTED: ATP-dependent zinc metalloprotease FTSH 12, chloroplastic-like [Vitis vinifera]
EVM0021889	Molecular Function: ATP-dependent peptidase activity (GO:0004176);; Cellular Component: mitochondrion (GO:0005739);; Cellular Component: plasma membrane (GO:0005886);; Molecular Function: metallopeptidase activity (GO:0008237);; Biological Process: chloroplast organization (GO:0009658);; Biological Process: embryo development ending in seed dormancy (GO:0009793);; Cellular Component: chloroplast …	K03798|1.17891e-13|pvu:PHAVU_011G177500g|K03798 cell division protease FtsH [EC:3.4.24.-] | (RefSeq) hypothetical protein	[O]	Posttranslational modification, protein turnover, chaperones	Uncharacterized protein {ECO:0000313|EMBL:ESW05418.1} OS=Phaseolus vulgaris (Kidney bean) PE=4 SV=1	PREDICTED: ATP-dependent zinc metalloprotease FTSH 12, chloroplastic-like [Camelina sativa]
EVM0005066	Molecular Function: RNA binding (GO:0003723);; Molecular Function: RNA-directed DNA polymerase activity (GO:0003964);; Molecular Function: RNA-DNA hybrid ribonuclease activity (GO:0004523);; Biological Process: RNA-dependent DNA biosynthetic process (GO:0006278);; Biological Process: DNA integration (GO:0015074);;	--	--	--	Putative uncharacterized protein {ECO:0000313|EMBL:CAN64570.1} OS=Vitis vinifera (Grape) PE=4 SV=1	hypothetical protein VITISV_006051 [Vitis vinifera]
EVM0036293	Molecular Function: RNA binding (GO:0003723);; Molecular Function: RNA-directed DNA polymerase activity (GO:0003964);; Molecular Function: RNA-DNA hybrid ribonuclease activity (GO:0004523);; Biological Process: RNA-dependent DNA biosynthetic process (GO:0006278);; Biological Process: DNA integration (GO:0015074);;	--	--	--	Putative uncharacterized protein {ECO:0000313|EMBL:CAN70154.1} OS=Vitis vinifera (Grape) PE=4 SV=1	hypothetical protein VITISV_007299 [Vitis vinifera]
EVM0008139	Molecular Function: RNA binding (GO:0003723);; Molecular Function: RNA-directed DNA polymerase activity (GO:0003964);; Biological Process: RNA-dependent DNA biosynthetic process (GO:0006278);; Biological Process: DNA integration (GO:0015074);;	--	[R]	General function prediction only	Putative uncharacterized protein {ECO:0000313|EMBL:CAN76508.1} OS=Vitis vinifera (Grape) PE=4 SV=1	hypothetical protein VITISV_016886 [Vitis vinifera]
EVM0040511	Molecular Function: RNA binding (GO:0003723);; Molecular Function: RNA-directed DNA polymerase activity (GO:0003964);; Biological Process: RNA-dependent DNA biosynthetic process (GO:0006278);; Biological Process: DNA integration (GO:0015074);;	--	[R]	General function prediction only	Putative uncharacterized protein {ECO:0000313|EMBL:CAN82156.1} OS=Vitis vinifera (Grape) PE=4 SV=1	hypothetical protein VITISV_033257 [Vitis vinifera]
EVM0003242	Molecular Function: RNA binding (GO:0003723);; Molecular Function: RNA-directed DNA polymerase activity (GO:0003964);; Biological Process: RNA-dependent DNA biosynthetic process (GO:0006278);; Molecular Function: zinc ion binding (GO:0008270);; Biological Process: DNA integration (GO:0015074);;	--	--	--	Putative uncharacterized protein {ECO:0000313|EMBL:CAN62404.1} OS=Vitis vinifera (Grape) PE=4 SV=1	hypothetical protein VITISV_000409 [Vitis vinifera]
EVM0027542	Molecular Function: RNA binding (GO:0003723);; Molecular Function: RNA-directed DNA polymerase activity (GO:0003964);; Biological Process: RNA-dependent DNA biosynthetic process (GO:0006278);; Molecular Function: zinc ion binding (GO:0008270);; Biological Process: DNA integration (GO:0015074);;	--	--	--	Putative uncharacterized protein {ECO:0000313|EMBL:CAN63856.1} OS=Vitis vinifera (Grape) PE=4 SV=1	hypothetical protein VITISV_017489 [Vitis vinifera]
EVM0037801	Molecular Function: nucleic acid binding (GO:0003676);; Biological Process: DNA metabolic process (GO:0006259);;	--	[R]	General function prediction only	Putative uncharacterized protein {ECO:0000313|EMBL:CAN75575.1} OS=Vitis vinifera (Grape) PE=4 SV=1	hypothetical protein VITISV_022176 [Vitis vinifera]
EVM0037935	Molecular Function: binding (GO:0005488);;	--	[R]	General function prediction only	Putative uncharacterized protein {ECO:0000313|EMBL:CAN75575.1} OS=Vitis vinifera (Grape) PE=4 SV=1	hypothetical protein VITISV_022176 [Vitis vinifera]
EVM0016247	Molecular Function: RNA binding (GO:0003723);; Molecular Function: RNA-directed DNA polymerase activity (GO:0003964);; Biological Process: RNA-dependent DNA biosynthetic process (GO:0006278);; Molecular Function: zinc ion binding (GO:0008270);; Biological Process: DNA integration (GO:0015074);;	--	[R]	General function prediction only	Putative uncharacterized protein {ECO:0000313|EMBL:CAN62063.1} OS=Vitis vinifera (Grape) PE=4 SV=1	hypothetical protein VITISV_010408 [Vitis vinifera]
EVM0037367	Molecular Function: RNA binding (GO:0003723);; Molecular Function: RNA-directed DNA polymerase activity (GO:0003964);; Molecular Function: iron ion binding (GO:0005506);; Biological Process: RNA-dependent DNA biosynthetic process (GO:0006278);; Biological Process: fatty acid biosynthetic process (GO:0006633);; Molecular Function: zinc ion binding (GO:0008270);; Biological Process: DNA integration…	--	[R]	General function prediction only	Putative uncharacterized protein {ECO:0000313|EMBL:CAN62063.1} OS=Vitis vinifera (Grape) PE=4 SV=1	hypothetical protein VITISV_010408 [Vitis vinifera]
EVM0013544	Biological Process: lipid metabolic process (GO:0006629);; Molecular Function: hydrolase activity, acting on ester bonds (GO:0016788);;	--	--	--	Uncharacterized protein {ECO:0000313|EMBL:KDO52503.1} OS=Citrus sinensis (Sweet orange) PE=4 SV=1	unnamed protein product [Vitis vinifera]
EVM0022373	Biological Process: lipid metabolic process (GO:0006629);; Molecular Function: hydrolase activity, acting on ester bonds (GO:0016788);;	--	--	--	Putative uncharacterized protein {ECO:0000313|EMBL:CAN66351.1} OS=Vitis vinifera (Grape) PE=4 SV=1	unnamed protein product [Vitis vinifera]
EVM0015515	Molecular Function: RNA binding (GO:0003723);; Molecular Function: RNA-directed DNA polymerase activity (GO:0003964);; Biological Process: RNA-dependent DNA biosynthetic process (GO:0006278);; Molecular Function: zinc ion binding (GO:0008270);;	--	[R]	General function prediction only	Putative uncharacterized protein {ECO:0000313|EMBL:CAN83774.1} OS=Vitis vinifera (Grape) PE=4 SV=1	hypothetical protein VITISV_029494 [Vitis vinifera]
EVM0035529	Molecular Function: nucleic acid binding (GO:0003676);; Molecular Function: zinc ion binding (GO:0008270);; Biological Process: DNA integration (GO:0015074);;	--	[R]	General function prediction only	Putative uncharacterized protein {ECO:0000313|EMBL:CAN77722.1} OS=Vitis vinifera (Grape) PE=4 SV=1	hypothetical protein VITISV_020621 [Vitis vinifera]
EVM0032864	Molecular Function: RNA binding (GO:0003723);; Molecular Function: RNA-directed DNA polymerase activity (GO:0003964);; Biological Process: RNA-dependent DNA biosynthetic process (GO:0006278);; Biological Process: DNA integration (GO:0015074);;	--	--	--	Putative uncharacterized protein {ECO:0000313|EMBL:CAN67851.1} OS=Vitis vinifera (Grape) PE=4 SV=1	hypothetical protein VITISV_020214 [Vitis vinifera]
EVM0035743	Molecular Function: nucleic acid binding (GO:0003676);; Biological Process: DNA integration (GO:0015074);;	--	--	--	Putative uncharacterized protein {ECO:0000313|EMBL:CAN67851.1} OS=Vitis vinifera (Grape) PE=4 SV=1	hypothetical protein VITISV_020214 [Vitis vinifera]
EVM0011305	--	--	--	--	Putative uncharacterized protein {ECO:0000313|EMBL:CAN67241.1} OS=Vitis vinifera (Grape) PE=4 SV=1	hypothetical protein VITISV_037461 [Vitis vinifera]
EVM0031248	--	--	--	--	Putative uncharacterized protein {ECO:0000313|EMBL:CAN67241.1} OS=Vitis vinifera (Grape) PE=4 SV=1	hypothetical protein VITISV_037461 [Vitis vinifera]
EVM0000383	--	--	--	--	Putative uncharacterized protein {ECO:0000313|EMBL:CAN73819.1} OS=Vitis vinifera (Grape) PE=4 SV=1	hypothetical protein VITISV_034955 [Vitis vinifera]
EVM0032184	--	--	--	--	Putative uncharacterized protein {ECO:0000313|EMBL:CAN73819.1} OS=Vitis vinifera (Grape) PE=4 SV=1	hypothetical protein VITISV_034955 [Vitis vinifera]
EVM0035734	Molecular Function: nucleic acid binding (GO:0003676);; Biological Process: proteolysis (GO:0006508);; Molecular Function: peptidase activity (GO:0008233);; Molecular Function: zinc ion binding (GO:0008270);; Biological Process: DNA integration (GO:0015074);;	--	--	--	Putative uncharacterized protein {ECO:0000313|EMBL:CAN61323.1} OS=Vitis vinifera (Grape) PE=4 SV=1	hypothetical protein VITISV_012107 [Vitis vinifera]
EVM0040625	Molecular Function: nucleic acid binding (GO:0003676);; Biological Process: proteolysis (GO:0006508);; Molecular Function: peptidase activity (GO:0008233);; Molecular Function: zinc ion binding (GO:0008270);; Biological Process: DNA integration (GO:0015074);;	--	--	--	Putative uncharacterized protein {ECO:0000313|EMBL:CAN60204.1} OS=Vitis vinifera (Grape) PE=4 SV=1	hypothetical protein VITISV_036060 [Vitis vinifera]
EVM0017742	Molecular Function: RNA binding (GO:0003723);; Molecular Function: RNA-directed DNA polymerase activity (GO:0003964);; Biological Process: RNA-dependent DNA biosynthetic process (GO:0006278);; Molecular Function: zinc ion binding (GO:0008270);; Biological Process: DNA integration (GO:0015074);;	--	--	--	Putative uncharacterized protein {ECO:0000313|EMBL:CAN73027.1} OS=Vitis vinifera (Grape) PE=4 SV=1	hypothetical protein VITISV_016263 [Vitis vinifera]
EVM0035622	Molecular Function: RNA binding (GO:0003723);; Molecular Function: RNA-directed DNA polymerase activity (GO:0003964);; Biological Process: RNA-dependent DNA biosynthetic process (GO:0006278);; Molecular Function: zinc ion binding (GO:0008270);; Biological Process: DNA integration (GO:0015074);;	--	--	--	Putative uncharacterized protein {ECO:0000313|EMBL:CAN73027.1} OS=Vitis vinifera (Grape) PE=4 SV=1	hypothetical protein VITISV_016263 [Vitis vinifera]
EVM0000511	Molecular Function: RNA binding (GO:0003723);; Molecular Function: RNA-directed DNA polymerase activity (GO:0003964);; Molecular Function: ATP binding (GO:0005524);; Biological Process: RNA-dependent DNA biosynthetic process (GO:0006278);; Biological Process: protein folding (GO:0006457);; Biological Process: response to stress (GO:0006950);; Molecular Function: zinc ion binding (GO:0008270);; Bi…	--	[R]	General function prediction only	Putative uncharacterized protein {ECO:0000313|EMBL:CAN75934.1} OS=Vitis vinifera (Grape) PE=4 SV=1	hypothetical protein VITISV_034802 [Vitis vinifera]
EVM0020793	Molecular Function: RNA binding (GO:0003723);; Molecular Function: RNA-directed DNA polymerase activity (GO:0003964);; Biological Process: RNA-dependent DNA biosynthetic process (GO:0006278);; Molecular Function: zinc ion binding (GO:0008270);; Biological Process: DNA integration (GO:0015074);;	--	[R]	General function prediction only	Putative uncharacterized protein {ECO:0000313|EMBL:CAN62693.1} OS=Vitis vinifera (Grape) PE=4 SV=1	hypothetical protein VITISV_027085 [Vitis vinifera]
EVM0022655	--	K04733|3.08596e-55|vvi:100244284|K04733 interleukin-1 receptor-associated kinase 4 [EC:2.7.11.1] | (RefSeq) putative receptor-like protein kinase At4g00960	--	--	Putative uncharacterized protein {ECO:0000313|EMBL:CAN81080.1} OS=Vitis vinifera (Grape) PE=4 SV=1	hypothetical protein VITISV_028864 [Vitis vinifera]
EVM0040138	--	K04733|3.21077e-45|vvi:100244284|K04733 interleukin-1 receptor-associated kinase 4 [EC:2.7.11.1] | (RefSeq) putative receptor-like protein kinase At4g00960	--	--	Putative uncharacterized protein {ECO:0000313|EMBL:CAN79247.1} OS=Vitis vinifera (Grape) PE=4 SV=1	hypothetical protein VITISV_042656 [Vitis vinifera]
EVM0008614	Molecular Function: nucleic acid binding (GO:0003676);;	--	[R]	General function prediction only	Putative uncharacterized protein {ECO:0000313|EMBL:CAN65900.1} OS=Vitis vinifera (Grape) PE=4 SV=1	hypothetical protein VITISV_018505 [Vitis vinifera]
EVM0034036	Molecular Function: nucleic acid binding (GO:0003676);;	--	[R]	General function prediction only	Putative uncharacterized protein {ECO:0000313|EMBL:CAN78381.1} OS=Vitis vinifera (Grape) PE=4 SV=1	hypothetical protein VITISV_025350 [Vitis vinifera]
EVM0028630	Molecular Function: nucleic acid binding (GO:0003676);; Biological Process: DNA metabolic process (GO:0006259);;	--	--	--	Putative uncharacterized protein {ECO:0000313|EMBL:CAN79966.1} OS=Vitis vinifera (Grape) PE=4 SV=1	hypothetical protein VITISV_026959 [Vitis vinifera]
EVM0039786	Molecular Function: binding (GO:0005488);;	--	--	--	Putative uncharacterized protein {ECO:0000313|EMBL:CAN79966.1} OS=Vitis vinifera (Grape) PE=4 SV=1	hypothetical protein VITISV_026959 [Vitis vinifera]
EVM0012063	--	--	--	--	Putative uncharacterized protein {ECO:0000313|EMBL:CAN67542.1} OS=Vitis vinifera (Grape) PE=4 SV=1	hypothetical protein VITISV_026552 [Vitis vinifera]
EVM0015898	Molecular Function: RNA binding (GO:0003723);; Molecular Function: RNA-directed DNA polymerase activity (GO:0003964);; Biological Process: RNA-dependent DNA biosynthetic process (GO:0006278);; Molecular Function: zinc ion binding (GO:0008270);; Biological Process: DNA integration (GO:0015074);;	--	--	--	Putative uncharacterized protein {ECO:0000313|EMBL:CAN82293.1} OS=Vitis vinifera (Grape) PE=4 SV=1	hypothetical protein VITISV_021853 [Vitis vinifera]
EVM0019601	#N/A	#N/A	#N/A	#N/A	#N/A	#N/A
EVM0033669	Biological Process: macromolecule metabolic process (GO:0043170);; Biological Process: primary metabolic process (GO:0044238);;	--	[R]	General function prediction only	Putative uncharacterized protein {ECO:0000313|EMBL:CAN82858.1} OS=Vitis vinifera (Grape) PE=4 SV=1	hypothetical protein VITISV_025376 [Vitis vinifera]
EVM0035448	Molecular Function: nucleic acid binding (GO:0003676);; Molecular Function: zinc ion binding (GO:0008270);; Biological Process: DNA integration (GO:0015074);;	--	--	--	Putative uncharacterized protein {ECO:0000313|EMBL:CAN62130.1} OS=Vitis vinifera (Grape) PE=4 SV=1	hypothetical protein VITISV_019730 [Vitis vinifera]
EVM0036234	Molecular Function: nucleic acid binding (GO:0003676);; Molecular Function: SNAP receptor activity (GO:0005484);; Biological Process: intracellular protein transport (GO:0006886);; Molecular Function: zinc ion binding (GO:0008270);; Biological Process: DNA integration (GO:0015074);; Cellular Component: membrane (GO:0016020);; Biological Process: vesicle-mediated transport (GO:0016192);;	--	[R]	General function prediction only	Putative uncharacterized protein {ECO:0000313|EMBL:CAN67087.1} OS=Vitis vinifera (Grape) PE=4 SV=1	hypothetical protein VITISV_031092 [Vitis vinifera]
EVM0004054	Biological Process: embryo development ending in seed dormancy (GO:0009793);; Cellular Component: chloroplast envelope (GO:0009941);;	--	[S]	Function unknown	Putative uncharacterized protein {ECO:0000313|EMBL:CCB56636.1} OS=Vitis vinifera (Grape) PE=4 SV=1	PREDICTED: protein NLRC3 isoform X2 [Vitis vinifera]
EVM0027316	Cellular Component: chloroplast (GO:0009507);;	--	[S]	Function unknown	Putative uncharacterized protein {ECO:0000313|EMBL:CCB56636.1} OS=Vitis vinifera (Grape) PE=4 SV=1	PREDICTED: protein NLRC3 isoform X2 [Vitis vinifera]
EVM0006179	--	--	--	--	Putative uncharacterized protein {ECO:0000313|EMBL:CAN73826.1} OS=Vitis vinifera (Grape) PE=4 SV=1	hypothetical protein VITISV_041633 [Vitis vinifera]
EVM0008814	--	--	--	--	Putative uncharacterized protein {ECO:0000313|EMBL:CAN73826.1} OS=Vitis vinifera (Grape) PE=4 SV=1	hypothetical protein VITISV_041633 [Vitis vinifera]
EVM0000697	Molecular Function: ATP binding (GO:0005524);; Cellular Component: mitochondrion (GO:0005739);; Biological Process: obsolete ATP catabolic process (GO:0006200);; Molecular Function: ATPase-coupled organic phosphonate transmembrane transporter activity (GO:0015416);; Molecular Function: polyamine-transporting ATPase activity (GO:0015417);; Cellular Component: membrane (GO:0016020);;	--	[Q]	Secondary metabolites biosynthesis, transport and catabolism	Putative uncharacterized protein Sb03g027480 {ECO:0000313|EMBL:EES03256.1} OS=Sorghum bicolor (Sorghum) PE=4 SV=1	hypothetical protein VITISV_025103 [Vitis vinifera]
EVM0033918	Molecular Function: ATP binding (GO:0005524);; Biological Process: obsolete ATP catabolic process (GO:0006200);; Cellular Component: membrane (GO:0016020);; Molecular Function: ATPase activity (GO:0016887);;	--	[Q]	Secondary metabolites biosynthesis, transport and catabolism	Putative uncharacterized protein {ECO:0000313|EMBL:CAN77277.1} OS=Vitis vinifera (Grape) PE=4 SV=1	hypothetical protein VITISV_015827 [Vitis vinifera]
EVM0015806	Molecular Function: DNA binding (GO:0003677);; Molecular Function: protein dimerization activity (GO:0046983);;	--	--	--	Putative uncharacterized protein {ECO:0000313|EMBL:CAN60360.1} OS=Vitis vinifera (Grape) PE=4 SV=1	PREDICTED: uncharacterized protein LOC104882388 [Vitis vinifera]
EVM0025434	Molecular Function: DNA binding (GO:0003677);; Molecular Function: protein dimerization activity (GO:0046983);;	--	--	--	Putative uncharacterized protein {ECO:0000313|EMBL:CAN62343.1} OS=Vitis vinifera (Grape) PE=4 SV=1	PREDICTED: uncharacterized protein LOC104882388 [Vitis vinifera]
EVM0003868	#N/A	#N/A	#N/A	#N/A	#N/A	#N/A
EVM0024347	#N/A	#N/A	#N/A	#N/A	#N/A	#N/A
EVM0037576	--	--	--	--	Putative uncharacterized protein {ECO:0000313|EMBL:CAN60241.1} OS=Vitis vinifera (Grape) PE=4 SV=1	hypothetical protein VITISV_018141 [Vitis vinifera]
EVM0039028	Molecular Function: RNA binding (GO:0003723);; Molecular Function: RNA-directed DNA polymerase activity (GO:0003964);; Biological Process: RNA-dependent DNA biosynthetic process (GO:0006278);; Biological Process: DNA integration (GO:0015074);;	--	--	--	Putative uncharacterized protein {ECO:0000313|EMBL:CAN81738.1} OS=Vitis vinifera (Grape) PE=4 SV=1	PREDICTED: uncharacterized protein LOC104881386 [Vitis vinifera]
EVM0007646	Molecular Function: RNA binding (GO:0003723);; Molecular Function: RNA-directed DNA polymerase activity (GO:0003964);; Molecular Function: protein serine/threonine kinase activity (GO:0004674);; Molecular Function: ATP binding (GO:0005524);; Biological Process: RNA-dependent DNA biosynthetic process (GO:0006278);; Biological Process: protein phosphorylation (GO:0006468);;	K14972|0|vvi:100264243|K14972 PAX-interacting protein 1 | (RefSeq) mediator of RNA polymerase II transcription subunit 15a	[R]	General function prediction only	Putative uncharacterized protein {ECO:0000313|EMBL:CAN82094.1} OS=Vitis vinifera (Grape) PE=4 SV=1	hypothetical protein VITISV_031210 [Vitis vinifera]
EVM0011387	Molecular Function: RNA binding (GO:0003723);; Molecular Function: RNA-directed DNA polymerase activity (GO:0003964);; Molecular Function: thiamine diphosphokinase activity (GO:0004788);; Molecular Function: ATP binding (GO:0005524);; Cellular Component: intracellular (GO:0005622);; Biological Process: RNA-dependent DNA biosynthetic process (GO:0006278);; Biological Process: mismatch repair (GO:0…	K13148|0|vvi:100261060|K13148 integrator complex subunit 11 [EC:3.1.27.-] | (RefSeq) cleavage and polyadenylation specificity factor subunit 3-II	[R]	General function prediction only	Putative uncharacterized protein {ECO:0000313|EMBL:CAN75888.1} OS=Vitis vinifera (Grape) PE=3 SV=1	hypothetical protein VITISV_023640 [Vitis vinifera]
EVM0031468	Molecular Function: binding (GO:0005488);; Biological Process: metabolic process (GO:0008152);;	--	[R]	General function prediction only	Putative uncharacterized protein {ECO:0000313|EMBL:CAN63029.1} OS=Vitis vinifera (Grape) PE=4 SV=1	hypothetical protein VITISV_014246 [Vitis vinifera]
EVM0033027	Molecular Function: nucleic acid binding (GO:0003676);; Molecular Function: catalytic activity (GO:0003824);; Biological Process: metabolic process (GO:0008152);; Molecular Function: zinc ion binding (GO:0008270);;	--	[R]	General function prediction only	Putative uncharacterized protein {ECO:0000313|EMBL:CAN73405.1} OS=Vitis vinifera (Grape) PE=4 SV=1	hypothetical protein VITISV_010053 [Vitis vinifera]
EVM0005576	--	--	--	--	Putative uncharacterized protein {ECO:0000313|EMBL:CBI22446.3} OS=Vitis vinifera (Grape) PE=4 SV=1	PREDICTED: GEM-like protein 4 [Vitis vinifera]
EVM0036552	--	--	--	--	Putative uncharacterized protein {ECO:0000313|EMBL:CBI22446.3} OS=Vitis vinifera (Grape) PE=4 SV=1	PREDICTED: GEM-like protein 4 isoform X2 [Vitis vinifera]
EVM0010933	Molecular Function: transferase activity, transferring phosphorus-containing groups (GO:0016772);;	--	--	--	Putative uncharacterized protein {ECO:0000313|EMBL:CBI29684.3} OS=Vitis vinifera (Grape) PE=4 SV=1	PREDICTED: probable serine/threonine-protein kinase At1g09600 [Vitis vinifera]
EVM0027547	Molecular Function: protein serine/threonine kinase activity (GO:0004674);; Molecular Function: ATP binding (GO:0005524);; Biological Process: protein phosphorylation (GO:0006468);;	--	[D]	Cell cycle control, cell division, chromosome partitioning	Putative uncharacterized protein {ECO:0000313|EMBL:CBI29684.3} OS=Vitis vinifera (Grape) PE=4 SV=1	PREDICTED: probable serine/threonine-protein kinase At1g09600 [Vitis vinifera]
EVM0025324	Molecular Function: RNA binding (GO:0003723);; Molecular Function: RNA-directed DNA polymerase activity (GO:0003964);; Biological Process: carbohydrate metabolic process (GO:0005975);; Biological Process: RNA-dependent DNA biosynthetic process (GO:0006278);; Molecular Function: zinc ion binding (GO:0008270);; Biological Process: DNA integration (GO:0015074);;	--	--	--	Putative uncharacterized protein {ECO:0000313|EMBL:CAN81739.1} OS=Vitis vinifera (Grape) PE=4 SV=1	PREDICTED: uncharacterized protein LOC104878722, partial [Vitis vinifera]
EVM0039347	Molecular Function: RNA binding (GO:0003723);; Molecular Function: RNA-directed DNA polymerase activity (GO:0003964);; Biological Process: RNA-dependent DNA biosynthetic process (GO:0006278);; Molecular Function: zinc ion binding (GO:0008270);; Biological Process: DNA integration (GO:0015074);;	--	--	--	Putative uncharacterized protein {ECO:0000313|EMBL:CAN78232.1} OS=Vitis vinifera (Grape) PE=4 SV=1	PREDICTED: uncharacterized protein LOC104878713, partial [Vitis vinifera]
EVM0015593	--	K01528|7.924e-10|brp:103843305|K01528 dynamin GTPase [EC:3.6.5.5] | (RefSeq) dynamin-2A	[UR]	--	Coffea canephora DH200=94 genomic scaffold, scaffold_6 {ECO:0000313|EMBL:CDP00856.1} OS=Coffea canephora (Robusta coffee) PE=3 SV=1	unnamed protein product [Coffea canephora]
EVM0020277	#N/A	#N/A	#N/A	#N/A	#N/A	#N/A
EVM0017772	Molecular Function: DNA binding (GO:0003677);; Molecular Function: RNA binding (GO:0003723);; Molecular Function: DNA-directed 5'-3' RNA polymerase activity (GO:0003899);; Molecular Function: RNA-directed DNA polymerase activity (GO:0003964);; Biological Process: RNA-dependent DNA biosynthetic process (GO:0006278);; Biological Process: transcription, DNA-templated (GO:0006351);;	--	--	--	Putative uncharacterized protein {ECO:0000313|EMBL:CAN79803.1} OS=Vitis vinifera (Grape) PE=4 SV=1	hypothetical protein VITISV_031501 [Vitis vinifera]
EVM0041140	Molecular Function: RNA binding (GO:0003723);; Molecular Function: RNA-directed DNA polymerase activity (GO:0003964);; Molecular Function: ATP binding (GO:0005524);; Biological Process: RNA-dependent DNA biosynthetic process (GO:0006278);; Molecular Function: ATP-dependent helicase activity (GO:0008026);;	K14846|1.46541e-48|vvi:100263155|K14846 ribosome production factor 1 | (RefSeq) ribosome production factor 1	[R]	General function prediction only	Putative uncharacterized protein {ECO:0000313|EMBL:CAN72139.1} OS=Vitis vinifera (Grape) PE=4 SV=1	hypothetical protein VITISV_017106 [Vitis vinifera]
EVM0004208	Molecular Function: nucleic acid binding (GO:0003676);; Molecular Function: catalytic activity (GO:0003824);; Biological Process: DNA metabolic process (GO:0006259);;	--	[R]	General function prediction only	Putative uncharacterized protein {ECO:0000313|EMBL:CAN70670.1} OS=Vitis vinifera (Grape) PE=4 SV=1	hypothetical protein VITISV_037507 [Vitis vinifera]
EVM0007260	Molecular Function: RNA binding (GO:0003723);; Molecular Function: RNA-directed DNA polymerase activity (GO:0003964);; Biological Process: RNA-dependent DNA biosynthetic process (GO:0006278);; Molecular Function: ion binding (GO:0043167);;	--	[R]	General function prediction only	Putative uncharacterized protein {ECO:0000313|EMBL:CAN70670.1} OS=Vitis vinifera (Grape) PE=4 SV=1	hypothetical protein VITISV_037507 [Vitis vinifera]
EVM0015539	Molecular Function: nucleic acid binding (GO:0003676);; Biological Process: DNA metabolic process (GO:0006259);;	--	[R]	General function prediction only	Uncharacterized protein {ECO:0000313|EMBL:EOY16837.1} OS=Theobroma cacao (Cacao) PE=4 SV=1	Uncharacterized protein TCM_035725 [Theobroma cacao]
EVM0038609	Molecular Function: RNA binding (GO:0003723);; Molecular Function: RNA-directed DNA polymerase activity (GO:0003964);; Biological Process: RNA-dependent DNA biosynthetic process (GO:0006278);;	--	--	--	Putative uncharacterized protein {ECO:0000313|EMBL:CAN64780.1} OS=Vitis vinifera (Grape) PE=4 SV=1	hypothetical protein VITISV_043231 [Vitis vinifera]
EVM0000458	Molecular Function: nucleic acid binding (GO:0003676);;	--	--	--	Putative uncharacterized protein {ECO:0000313|EMBL:CAN74216.1} OS=Vitis vinifera (Grape) PE=4 SV=1	hypothetical protein VITISV_003562 [Vitis vinifera]
EVM0029819	Molecular Function: nucleic acid binding (GO:0003676);; Biological Process: DNA metabolic process (GO:0006259);; Molecular Function: zinc ion binding (GO:0008270);;	--	--	--	Putative uncharacterized protein {ECO:0000313|EMBL:CAN83774.1} OS=Vitis vinifera (Grape) PE=4 SV=1	hypothetical protein VITISV_029494 [Vitis vinifera]
EVM0010282	Molecular Function: binding (GO:0005488);;	--	--	--	Putative uncharacterized protein {ECO:0000313|EMBL:CAN82785.1} OS=Vitis vinifera (Grape) PE=4 SV=1	hypothetical protein VITISV_033591 [Vitis vinifera]
EVM0034029	--	--	--	--	Putative uncharacterized protein {ECO:0000313|EMBL:CAN82785.1} OS=Vitis vinifera (Grape) PE=4 SV=1	hypothetical protein VITISV_033591 [Vitis vinifera]
EVM0026076	--	--	--	--	--	PREDICTED: protein RALF-like 24 [Vitis vinifera]
EVM0033711	--	--	--	--	Putative uncharacterized protein {ECO:0000313|EMBL:CAN69272.1} OS=Vitis vinifera (Grape) PE=4 SV=1	PREDICTED: protein RALF-like 24 [Vitis vinifera]
EVM0003656	Molecular Function: DNA binding (GO:0003677);; Molecular Function: transferase activity, transferring phosphorus-containing groups (GO:0016772);; Molecular Function: ion binding (GO:0043167);; Biological Process: cellular metabolic process (GO:0044237);; Biological Process: primary metabolic process (GO:0044238);; Biological Process: organic substance metabolic process (GO:0071704);;	--	[L]	Replication, recombination and repair	Putative uncharacterized protein {ECO:0000313|EMBL:CAN80126.1} OS=Vitis vinifera (Grape) PE=4 SV=1	hypothetical protein VITISV_013417 [Vitis vinifera]
EVM0034964	Molecular Function: DNA binding (GO:0003677);; Molecular Function: hydroxymethylglutaryl-CoA synthase activity (GO:0004421);; Molecular Function: protein serine/threonine kinase activity (GO:0004674);; Molecular Function: ATP binding (GO:0005524);; Biological Process: obsolete ATP catabolic process (GO:0006200);; Biological Process: protein phosphorylation (GO:0006468);; Molecular Function: zinc …	--	[L]	Replication, recombination and repair	Putative uncharacterized protein {ECO:0000313|EMBL:CAN78054.1} OS=Vitis vinifera (Grape) PE=4 SV=1	PREDICTED: zinc finger BED domain-containing protein RICESLEEPER 2-like [Vitis vinifera]
EVM0005318	Molecular Function: DNA binding (GO:0003677);; Molecular Function: RNA binding (GO:0003723);; Molecular Function: RNA-directed DNA polymerase activity (GO:0003964);; Biological Process: RNA-dependent DNA biosynthetic process (GO:0006278);; Molecular Function: 5'-3' exonuclease activity (GO:0008409);;	--	--	--	Putative uncharacterized protein {ECO:0000313|EMBL:CAN81442.1} OS=Vitis vinifera (Grape) PE=4 SV=1	hypothetical protein VITISV_011546 [Vitis vinifera]
EVM0005373	Molecular Function: transferase activity, transferring phosphorus-containing groups (GO:0016772);;	--	--	--	Putative uncharacterized protein {ECO:0000313|EMBL:CAN68113.1} OS=Vitis vinifera (Grape) PE=4 SV=1	hypothetical protein VITISV_023356 [Vitis vinifera]
EVM0016526	#N/A	#N/A	#N/A	#N/A	#N/A	#N/A
EVM0036359	--	--	--	--	Putative uncharacterized protein {ECO:0000313|EMBL:CAN75639.1} OS=Vitis vinifera (Grape) PE=4 SV=1	hypothetical protein VITISV_013343 [Vitis vinifera]
EVM0002574	Molecular Function: nucleic acid binding (GO:0003676);; Molecular Function: zinc ion binding (GO:0008270);; Biological Process: DNA integration (GO:0015074);;	--	[R]	General function prediction only	Putative uncharacterized protein {ECO:0000313|EMBL:CAN61340.1} OS=Vitis vinifera (Grape) PE=4 SV=1	hypothetical protein VITISV_007301 [Vitis vinifera]
EVM0014502	Molecular Function: nucleic acid binding (GO:0003676);; Biological Process: DNA integration (GO:0015074);; Molecular Function: metal ion binding (GO:0046872);;	--	[R]	General function prediction only	Putative uncharacterized protein {ECO:0000313|EMBL:CAN71427.1} OS=Vitis vinifera (Grape) PE=4 SV=1	hypothetical protein VITISV_027864 [Vitis vinifera]
EVM0016562	Molecular Function: nucleic acid binding (GO:0003676);; Molecular Function: zinc ion binding (GO:0008270);; Biological Process: DNA integration (GO:0015074);;	--	[R]	General function prediction only	Putative uncharacterized protein {ECO:0000313|EMBL:CAN77828.1} OS=Vitis vinifera (Grape) PE=4 SV=1	hypothetical protein VITISV_033360 [Vitis vinifera]
EVM0037335	Molecular Function: binding (GO:0005488);;	--	[R]	General function prediction only	Putative uncharacterized protein {ECO:0000313|EMBL:CAN78448.1} OS=Vitis vinifera (Grape) PE=4 SV=1	hypothetical protein VITISV_026811 [Vitis vinifera]
EVM0002020	--	--	--	--	Putative uncharacterized protein {ECO:0000313|EMBL:CAN72678.1} OS=Vitis vinifera (Grape) PE=4 SV=1	hypothetical protein VITISV_004861 [Vitis vinifera]
EVM0022867	--	--	--	--	Putative uncharacterized protein {ECO:0000313|EMBL:CAN63814.1} OS=Vitis vinifera (Grape) PE=4 SV=1	--
EVM0028893	--	--	[R]	General function prediction only	Putative uncharacterized protein {ECO:0000313|EMBL:CAN74230.1} (Fragment) OS=Vitis vinifera (Grape) PE=4 SV=1	PREDICTED: uncharacterized protein LOC104878421 [Vitis vinifera]
EVM0035437	Molecular Function: nucleic acid binding (GO:0003676);; Biological Process: DNA integration (GO:0015074);;	--	[R]	General function prediction only	Putative uncharacterized protein {ECO:0000313|EMBL:CAN74230.1} (Fragment) OS=Vitis vinifera (Grape) PE=4 SV=1	PREDICTED: uncharacterized protein LOC104878421 [Vitis vinifera]
EVM0005254	Biological Process: metabolic process (GO:0008152);; Molecular Function: transferase activity, transferring hexosyl groups (GO:0016758);;	--	[GC]	--	Putative uncharacterized protein {ECO:0000313|EMBL:CAN73416.1} OS=Vitis vinifera (Grape) PE=3 SV=1	hypothetical protein VITISV_017052 [Vitis vinifera]
EVM0039313	Biological Process: metabolic process (GO:0008152);; Molecular Function: transferase activity, transferring hexosyl groups (GO:0016758);;	--	[GC]	--	O-glucosyltransferase 2 {ECO:0000313|EMBL:ABQ02257.1} OS=Vitis labrusca (Concord grape) PE=2 SV=1	O-glucosyltransferase 2 [Vitis labrusca]
EVM0007645	Molecular Function: DNA binding (GO:0003677);; Molecular Function: RNA binding (GO:0003723);; Molecular Function: RNA-directed DNA polymerase activity (GO:0003964);; Molecular Function: aspartic-type endopeptidase activity (GO:0004190);; Cellular Component: nucleus (GO:0005634);; Biological Process: RNA-dependent DNA biosynthetic process (GO:0006278);; Biological Process: proteolysis (GO:0006508)…	K09874|1.97246e-21|vvi:100854763|K09874 aquaporin NIP | (RefSeq) nodulin-26	[R]	General function prediction only	Putative uncharacterized protein {ECO:0000313|EMBL:CAN60445.1} OS=Vitis vinifera (Grape) PE=4 SV=1	hypothetical protein VITISV_032468 [Vitis vinifera]
EVM0023370	Molecular Function: DNA binding (GO:0003677);; Molecular Function: RNA binding (GO:0003723);; Molecular Function: RNA-directed DNA polymerase activity (GO:0003964);; Molecular Function: aspartic-type endopeptidase activity (GO:0004190);; Cellular Component: nucleus (GO:0005634);; Biological Process: RNA-dependent DNA biosynthetic process (GO:0006278);; Biological Process: proteolysis (GO:0006508)…	--	[R]	General function prediction only	Putative uncharacterized protein {ECO:0000313|EMBL:CAN61660.1} OS=Vitis vinifera (Grape) PE=4 SV=1	hypothetical protein VITISV_000260 [Vitis vinifera]
EVM0024881	--	--	--	--	Putative uncharacterized protein {ECO:0000313|EMBL:CCB61606.1} OS=Vitis vinifera (Grape) PE=4 SV=1	PREDICTED: ankyrin-1-like [Vitis vinifera]
EVM0040128	--	--	--	--	Putative uncharacterized protein {ECO:0000313|EMBL:CCB61606.1} OS=Vitis vinifera (Grape) PE=4 SV=1	PREDICTED: ankyrin-1-like [Vitis vinifera]
EVM0002369	Molecular Function: RNA binding (GO:0003723);; Molecular Function: RNA-directed DNA polymerase activity (GO:0003964);; Biological Process: RNA-dependent DNA biosynthetic process (GO:0006278);; Biological Process: DNA integration (GO:0015074);;	--	[R]	General function prediction only	Putative uncharacterized protein {ECO:0000313|EMBL:CAN73467.1} OS=Vitis vinifera (Grape) PE=4 SV=1	hypothetical protein VITISV_043900 [Vitis vinifera]
EVM0004091	Molecular Function: RNA binding (GO:0003723);; Molecular Function: RNA-directed DNA polymerase activity (GO:0003964);; Cellular Component: nucleus (GO:0005634);; Biological Process: RNA-dependent DNA biosynthetic process (GO:0006278);; Biological Process: DNA integration (GO:0015074);; Cellular Component: integral component of membrane (GO:0016021);; Molecular Function: transmembrane transporter …	--	[R]	General function prediction only	Putative uncharacterized protein {ECO:0000313|EMBL:CAN73467.1} OS=Vitis vinifera (Grape) PE=4 SV=1	hypothetical protein VITISV_043900 [Vitis vinifera]
EVM0014417	Molecular Function: binding (GO:0005488);; Biological Process: metabolic process (GO:0008152);;	--	--	--	Putative uncharacterized protein {ECO:0000313|EMBL:CAN67403.1} OS=Vitis vinifera (Grape) PE=4 SV=1	PREDICTED: uncharacterized protein LOC104877942 [Vitis vinifera]
EVM0028606	Molecular Function: binding (GO:0005488);; Biological Process: metabolic process (GO:0008152);;	--	--	--	Putative uncharacterized protein {ECO:0000313|EMBL:CAN67403.1} OS=Vitis vinifera (Grape) PE=4 SV=1	PREDICTED: uncharacterized protein LOC104877942 [Vitis vinifera]
EVM0033326	Molecular Function: binding (GO:0005488);;	--	[R]	General function prediction only	Putative uncharacterized protein {ECO:0000313|EMBL:CAN62447.1} OS=Vitis vinifera (Grape) PE=4 SV=1	hypothetical protein VITISV_024007 [Vitis vinifera]
EVM0038216	Molecular Function: nucleic acid binding (GO:0003676);; Molecular Function: zinc ion binding (GO:0008270);; Biological Process: DNA integration (GO:0015074);;	--	[R]	General function prediction only	Putative uncharacterized protein {ECO:0000313|EMBL:CAN62447.1} OS=Vitis vinifera (Grape) PE=4 SV=1	hypothetical protein VITISV_024007 [Vitis vinifera]
EVM0002830	Molecular Function: binding (GO:0005488);;	--	[R]	General function prediction only	Putative uncharacterized protein {ECO:0000313|EMBL:CAN67199.1} OS=Vitis vinifera (Grape) PE=4 SV=1	PREDICTED: uncharacterized protein LOC101776990, partial [Setaria italica]
EVM0023785	Molecular Function: binding (GO:0005488);;	--	[R]	General function prediction only	Retrotransposon protein, putative, Ty1-copia subclass {ECO:0000313|EMBL:ABF97213.1} OS=Oryza sativa subsp. japonica (Rice) PE=4 SV=1	retrotransposon protein, putative, Ty1-copia subclass [Oryza sativa Japonica Group]
EVM0025948	--	--	--	--	Putative uncharacterized protein {ECO:0000313|EMBL:CCB57261.1} OS=Vitis vinifera (Grape) PE=4 SV=1	PREDICTED: probable LRR receptor-like serine/threonine-protein kinase At4g08850 isoform X1 [Vitis vinifera]
EVM0029321	--	--	--	--	Putative uncharacterized protein {ECO:0000313|EMBL:CCB57261.1} OS=Vitis vinifera (Grape) PE=4 SV=1	PREDICTED: probable LRR receptor-like serine/threonine-protein kinase At4g08850 isoform X1 [Vitis vinifera]
EVM0011509	--	--	[R]	General function prediction only	Putative uncharacterized protein {ECO:0000313|EMBL:CAN75619.1} OS=Vitis vinifera (Grape) PE=4 SV=1	hypothetical protein VITISV_023700 [Vitis vinifera]
EVM0023342	Molecular Function: RNA binding (GO:0003723);; Molecular Function: RNA-directed DNA polymerase activity (GO:0003964);; Molecular Function: RNA-DNA hybrid ribonuclease activity (GO:0004523);; Biological Process: RNA-dependent DNA biosynthetic process (GO:0006278);; Biological Process: DNA integration (GO:0015074);;	--	[R]	General function prediction only	Putative uncharacterized protein {ECO:0000313|EMBL:CAN71226.1} OS=Vitis vinifera (Grape) PE=4 SV=1	PREDICTED: uncharacterized protein LOC104882442 [Vitis vinifera]
EVM0016013	Molecular Function: binding (GO:0005488);;	--	[R]	General function prediction only	Putative uncharacterized protein {ECO:0000313|EMBL:CAN78174.1} OS=Vitis vinifera (Grape) PE=4 SV=1	hypothetical protein VITISV_028988 [Vitis vinifera]
EVM0028745	--	--	[R]	General function prediction only	Putative uncharacterized protein {ECO:0000313|EMBL:CAN78174.1} OS=Vitis vinifera (Grape) PE=4 SV=1	hypothetical protein VITISV_028988 [Vitis vinifera]
EVM0017807	Molecular Function: nucleic acid binding (GO:0003676);; Biological Process: DNA metabolic process (GO:0006259);;	--	[R]	General function prediction only	Putative uncharacterized protein {ECO:0000313|EMBL:CAN78592.1} OS=Vitis vinifera (Grape) PE=4 SV=1	hypothetical protein VITISV_026484 [Vitis vinifera]
EVM0040041	Molecular Function: binding (GO:0005488);;	--	[R]	General function prediction only	Putative uncharacterized protein {ECO:0000313|EMBL:CAN78592.1} OS=Vitis vinifera (Grape) PE=4 SV=1	hypothetical protein VITISV_026484 [Vitis vinifera]
EVM0015940	Molecular Function: nucleic acid binding (GO:0003676);; Biological Process: DNA metabolic process (GO:0006259);;	--	--	--	Putative uncharacterized protein {ECO:0000313|EMBL:CAN73230.1} OS=Vitis vinifera (Grape) PE=4 SV=1	hypothetical protein VITISV_021038 [Vitis vinifera]
EVM0031214	Molecular Function: nucleic acid binding (GO:0003676);; Biological Process: DNA metabolic process (GO:0006259);;	--	--	--	Putative uncharacterized protein {ECO:0000313|EMBL:CAN71303.1} OS=Vitis vinifera (Grape) PE=4 SV=1	hypothetical protein VITISV_032380 [Vitis vinifera]
EVM0003729	--	--	--	--	Putative uncharacterized protein {ECO:0000313|EMBL:CAN79371.1} OS=Vitis vinifera (Grape) PE=4 SV=1	hypothetical protein VITISV_028500 [Vitis vinifera]
EVM0008080	--	--	--	--	Putative uncharacterized protein {ECO:0000313|EMBL:CAN73896.1} OS=Vitis vinifera (Grape) PE=4 SV=1	hypothetical protein VITISV_032337 [Vitis vinifera]
EVM0014841	--	--	[R]	General function prediction only	Putative uncharacterized protein {ECO:0000313|EMBL:CAN71652.1} OS=Vitis vinifera (Grape) PE=4 SV=1	hypothetical protein VITISV_017444 [Vitis vinifera]
EVM0027373	Molecular Function: binding (GO:0005488);;	--	[R]	General function prediction only	Putative uncharacterized protein {ECO:0000313|EMBL:CAN82268.1} OS=Vitis vinifera (Grape) PE=4 SV=1	hypothetical protein VITISV_009286 [Vitis vinifera]
EVM0019230	--	--	--	--	Putative uncharacterized protein {ECO:0000313|EMBL:CAN74391.1} OS=Vitis vinifera (Grape) PE=4 SV=1	hypothetical protein VITISV_042652 [Vitis vinifera]
EVM0022574	--	--	--	--	Putative uncharacterized protein {ECO:0000313|EMBL:CAN64902.1} OS=Vitis vinifera (Grape) PE=4 SV=1	hypothetical protein VITISV_037599 [Vitis vinifera]
EVM0006885	Molecular Function: RNA binding (GO:0003723);; Cellular Component: nucleolus (GO:0005730);; Cellular Component: ribosome (GO:0005840);; Biological Process: ribosome biogenesis (GO:0042254);;	K12845|7.41478e-35|pper:PRUPE_ppa013346mg|K12845 U4/U6 small nuclear ribonucleoprotein SNU13 | (RefSeq) hypothetical protein	[AJ]	--	Uncharacterized protein {ECO:0000313|EMBL:EMJ03952.1} OS=Prunus persica (Peach) PE=4 SV=1	hypothetical protein PRUPE_ppa013336mg [Prunus persica]
EVM0025603	Cellular Component: ribonucleoprotein complex (GO:0030529);; Cellular Component: intracellular non-membrane-bounded organelle (GO:0043232);;	K12845|1.06356e-36|vvi:100241010|K12845 U4/U6 small nuclear ribonucleoprotein SNU13 | (RefSeq) NHP2-like protein 1	[AJ]	--	Putative uncharacterized protein {ECO:0000313|EMBL:CCB56288.1} OS=Vitis vinifera (Grape) PE=4 SV=1	PREDICTED: NHP2-like protein 1 [Vitis vinifera]
EVM0013895	Molecular Function: nucleic acid binding (GO:0003676);; Molecular Function: zinc ion binding (GO:0008270);; Biological Process: DNA integration (GO:0015074);;	--	--	--	Putative uncharacterized protein {ECO:0000313|EMBL:CAN77512.1} OS=Vitis vinifera (Grape) PE=4 SV=1	hypothetical protein VITISV_002962 [Vitis vinifera]
EVM0014921	Molecular Function: nucleic acid binding (GO:0003676);; Molecular Function: zinc ion binding (GO:0008270);; Biological Process: DNA integration (GO:0015074);;	--	--	--	Putative uncharacterized protein {ECO:0000313|EMBL:CAN74381.1} OS=Vitis vinifera (Grape) PE=4 SV=1	hypothetical protein VITISV_007944 [Vitis vinifera]
EVM0029789	--	--	--	--	Putative uncharacterized protein {ECO:0000313|EMBL:CCB48216.1} OS=Vitis vinifera (Grape) PE=3 SV=1	unnamed protein product [Vitis vinifera]
EVM0030597	--	--	--	--	Putative uncharacterized protein {ECO:0000313|EMBL:CCB48216.1} OS=Vitis vinifera (Grape) PE=3 SV=1	unnamed protein product [Vitis vinifera]
EVM0005277	Molecular Function: protein serine/threonine kinase activity (GO:0004674);; Molecular Function: ATP binding (GO:0005524);; Biological Process: protein phosphorylation (GO:0006468);;	--	[T]	Signal transduction mechanisms	Putative uncharacterized protein {ECO:0000313|EMBL:CAN71000.1} OS=Vitis vinifera (Grape) PE=4 SV=1	PREDICTED: mitogen-activated protein kinase kinase kinase YODA-like [Vitis vinifera]
EVM0022879	Molecular Function: protein serine/threonine kinase activity (GO:0004674);; Molecular Function: ATP binding (GO:0005524);; Biological Process: protein phosphorylation (GO:0006468);; Biological Process: response to water deprivation (GO:0009414);; Biological Process: response to ethylene (GO:0009723);; Biological Process: abscisic acid-activated signaling pathway (GO:0009738);; Biological Process:…	--	[T]	Signal transduction mechanisms	Putative uncharacterized protein {ECO:0000313|EMBL:CAN71000.1} OS=Vitis vinifera (Grape) PE=4 SV=1	hypothetical protein VITISV_023637 [Vitis vinifera]
EVM0037365	--	--	--	--	Putative uncharacterized protein {ECO:0000313|EMBL:CAN64124.1} OS=Vitis vinifera (Grape) PE=4 SV=1	hypothetical protein VITISV_016137 [Vitis vinifera]
EVM0037378	--	--	--	--	Putative uncharacterized protein {ECO:0000313|EMBL:CAN64124.1} OS=Vitis vinifera (Grape) PE=4 SV=1	hypothetical protein VITISV_016137 [Vitis vinifera]
EVM0023011	#N/A	#N/A	#N/A	#N/A	#N/A	#N/A
EVM0036483	#N/A	#N/A	#N/A	#N/A	#N/A	#N/A
EVM0023016	Molecular Function: nucleic acid binding (GO:0003676);; Biological Process: DNA metabolic process (GO:0006259);;	--	[R]	General function prediction only	Putative uncharacterized protein {ECO:0000313|EMBL:CAN76371.1} OS=Vitis vinifera (Grape) PE=4 SV=1	PREDICTED: uncharacterized protein LOC104880737 [Vitis vinifera]
EVM0030739	Molecular Function: binding (GO:0005488);; Biological Process: metabolic process (GO:0008152);;	--	[R]	General function prediction only	Putative uncharacterized protein {ECO:0000313|EMBL:CAN61136.1} OS=Vitis vinifera (Grape) PE=4 SV=1	hypothetical protein VITISV_023515 [Vitis vinifera]
EVM0018568	--	--	--	--	Putative uncharacterized protein {ECO:0000313|EMBL:CAN65864.1} OS=Vitis vinifera (Grape) PE=4 SV=1	hypothetical protein VITISV_015141 [Vitis vinifera]
EVM0030317	--	--	--	--	Putative uncharacterized protein {ECO:0000313|EMBL:CAN72788.1} OS=Vitis vinifera (Grape) PE=4 SV=1	hypothetical protein VITISV_027336 [Vitis vinifera]
EVM0008164	#N/A	#N/A	#N/A	#N/A	#N/A	#N/A
EVM0038267	#N/A	#N/A	#N/A	#N/A	#N/A	#N/A
EVM0027588	Molecular Function: RNA binding (GO:0003723);; Molecular Function: RNA-directed DNA polymerase activity (GO:0003964);; Biological Process: RNA-dependent DNA biosynthetic process (GO:0006278);; Biological Process: phosphatidylinositol biosynthetic process (GO:0006661);; Molecular Function: zinc ion binding (GO:0008270);;	--	--	--	Putative uncharacterized protein {ECO:0000313|EMBL:CAN70538.1} OS=Vitis vinifera (Grape) PE=4 SV=1	hypothetical protein VITISV_040070 [Vitis vinifera]
EVM0036489	#N/A	#N/A	#N/A	#N/A	#N/A	#N/A
EVM0015975	Molecular Function: RNA binding (GO:0003723);; Molecular Function: RNA-directed DNA polymerase activity (GO:0003964);; Molecular Function: RNA-DNA hybrid ribonuclease activity (GO:0004523);; Biological Process: RNA-dependent DNA biosynthetic process (GO:0006278);; Biological Process: defense response (GO:0006952);; Biological Process: DNA integration (GO:0015074);; Cellular Component: integral co…	--	--	--	Putative uncharacterized protein {ECO:0000313|EMBL:CAN79931.1} OS=Vitis vinifera (Grape) PE=4 SV=1	hypothetical protein VITISV_007489 [Vitis vinifera]
EVM0037995	Molecular Function: nucleic acid binding (GO:0003676);; Molecular Function: catalytic activity (GO:0003824);; Biological Process: defense response (GO:0006952);; Biological Process: DNA integration (GO:0015074);; Cellular Component: integral component of membrane (GO:0016021);;	--	--	--	Putative uncharacterized protein {ECO:0000313|EMBL:CAN79931.1} OS=Vitis vinifera (Grape) PE=4 SV=1	hypothetical protein VITISV_007489 [Vitis vinifera]
EVM0013751	Molecular Function: catalytic activity (GO:0003824);; Molecular Function: binding (GO:0005488);;	--	--	--	Putative uncharacterized protein {ECO:0000313|EMBL:CAN78774.1} OS=Vitis vinifera (Grape) PE=4 SV=1	hypothetical protein VITISV_001219 [Vitis vinifera]
EVM0027055	Molecular Function: transferase activity, transferring phosphorus-containing groups (GO:0016772);; Biological Process: cellular metabolic process (GO:0044237);; Biological Process: primary metabolic process (GO:0044238);; Biological Process: organic substance metabolic process (GO:0071704);; Molecular Function: organic cyclic compound binding (GO:0097159);; Molecular Function: heterocyclic compou…	K14846|1.25142e-36|vvi:100263155|K14846 ribosome production factor 1 | (RefSeq) ribosome production factor 1	--	--	Putative uncharacterized protein {ECO:0000313|EMBL:CAN65416.1} OS=Vitis vinifera (Grape) PE=4 SV=1	hypothetical protein VITISV_026738 [Vitis vinifera]
EVM0002663	Molecular Function: calmodulin binding (GO:0005516);; Cellular Component: cytosol (GO:0005829);; Biological Process: protein folding (GO:0006457);; Biological Process: N-terminal protein myristoylation (GO:0006499);; Biological Process: response to osmotic stress (GO:0006970);; Biological Process: response to high light intensity (GO:0009644);; Biological Process: seed germination (GO:0009845);; …	--	[O]	Posttranslational modification, protein turnover, chaperones	Putative uncharacterized protein {ECO:0000313|EMBL:CBI41091.3} (Fragment) OS=Vitis vinifera (Grape) PE=4 SV=1	unnamed protein product [Vitis vinifera]
EVM0036425	#N/A	#N/A	#N/A	#N/A	#N/A	#N/A
EVM0026963	Molecular Function: protein serine/threonine kinase activity (GO:0004674);; Molecular Function: ATP binding (GO:0005524);; Biological Process: protein phosphorylation (GO:0006468);;	--	--	--	Putative uncharacterized protein {ECO:0000313|EMBL:CAN62536.1} OS=Vitis vinifera (Grape) PE=3 SV=1	hypothetical protein VITISV_041881 [Vitis vinifera]
EVM0035421	Molecular Function: protein serine/threonine kinase activity (GO:0004674);; Molecular Function: ATP binding (GO:0005524);; Biological Process: protein phosphorylation (GO:0006468);;	--	--	--	Putative uncharacterized protein {ECO:0000313|EMBL:CAN62536.1} OS=Vitis vinifera (Grape) PE=3 SV=1	hypothetical protein VITISV_041881 [Vitis vinifera]
EVM0001185	Biological Process: biosynthetic process (GO:0009058);; Molecular Function: transferase activity (GO:0016740);;	--	[M]	Cell wall/membrane/envelope biogenesis	Putative uncharacterized protein {ECO:0000313|EMBL:CCB59498.1} OS=Vitis vinifera (Grape) PE=4 SV=1	PREDICTED: uncharacterized protein LOC100246448 isoform X1 [Vitis vinifera]
EVM0006478	Biological Process: biosynthetic process (GO:0009058);; Molecular Function: transferase activity (GO:0016740);;	--	[M]	Cell wall/membrane/envelope biogenesis	Putative uncharacterized protein {ECO:0000313|EMBL:CCB59498.1} OS=Vitis vinifera (Grape) PE=4 SV=1	unnamed protein product [Vitis vinifera]
EVM0006780	Molecular Function: dioxygenase activity (GO:0051213);;	--	[QR]	--	Putative uncharacterized protein {ECO:0000313|EMBL:CBI36208.3} OS=Vitis vinifera (Grape) PE=3 SV=1	PREDICTED: probable 2-oxoglutarate-dependent dioxygenase AOP1 [Vitis vinifera]
EVM0008468	Molecular Function: dioxygenase activity (GO:0051213);;	--	[QR]	--	Putative uncharacterized protein {ECO:0000313|EMBL:CBI36208.3} OS=Vitis vinifera (Grape) PE=3 SV=1	PREDICTED: probable 2-oxoglutarate-dependent dioxygenase AOP1 [Vitis vinifera]
EVM0003705	#N/A	#N/A	#N/A	#N/A	#N/A	#N/A
EVM0040304	#N/A	#N/A	#N/A	#N/A	#N/A	#N/A
EVM0030388	--	--	[R]	General function prediction only	Putative uncharacterized protein F7H2.8 {ECO:0000313|EMBL:AAK62436.1} OS=Arabidopsis thaliana (Mouse-ear cress) PE=2 SV=1	Leucine-rich repeat-containing 18 [Gossypium arboreum]
EVM0041044	Cellular Component: plasma membrane (GO:0005886);;	--	[R]	General function prediction only	Putative uncharacterized protein F7H2.8 {ECO:0000313|EMBL:AAK62436.1} OS=Arabidopsis thaliana (Mouse-ear cress) PE=2 SV=1	Unknown protein [Arabidopsis thaliana]
EVM0001191	Molecular Function: binding (GO:0005488);;	--	[R]	General function prediction only	Putative uncharacterized protein {ECO:0000313|EMBL:CAN73795.1} OS=Vitis vinifera (Grape) PE=4 SV=1	hypothetical protein VITISV_036649 [Vitis vinifera]
EVM0003762	Molecular Function: nucleic acid binding (GO:0003676);; Biological Process: DNA integration (GO:0015074);;	--	[R]	General function prediction only	Putative uncharacterized protein {ECO:0000313|EMBL:CAN83392.1} OS=Vitis vinifera (Grape) PE=4 SV=1	hypothetical protein VITISV_041406 [Vitis vinifera]
EVM0006202	--	--	--	--	Putative uncharacterized protein {ECO:0000313|EMBL:CAN65074.1} OS=Vitis vinifera (Grape) PE=4 SV=1	PREDICTED: uncharacterized protein LOC104880282 [Vitis vinifera]
EVM0024645	--	--	[R]	General function prediction only	Putative uncharacterized protein {ECO:0000313|EMBL:CAN65074.1} OS=Vitis vinifera (Grape) PE=4 SV=1	PREDICTED: uncharacterized protein LOC104880282 [Vitis vinifera]
EVM0018147	Molecular Function: RNA binding (GO:0003723);; Molecular Function: RNA-directed DNA polymerase activity (GO:0003964);; Molecular Function: RNA-DNA hybrid ribonuclease activity (GO:0004523);; Biological Process: RNA-dependent DNA biosynthetic process (GO:0006278);; Biological Process: DNA integration (GO:0015074);;	--	--	--	Putative uncharacterized protein {ECO:0000313|EMBL:CAN81082.1} OS=Vitis vinifera (Grape) PE=4 SV=1	hypothetical protein VITISV_028866 [Vitis vinifera]
EVM0031443	Molecular Function: nucleic acid binding (GO:0003676);; Molecular Function: catalytic activity (GO:0003824);; Biological Process: DNA metabolic process (GO:0006259);;	--	--	--	Putative uncharacterized protein {ECO:0000313|EMBL:CAN71171.1} OS=Vitis vinifera (Grape) PE=4 SV=1	hypothetical protein VITISV_037662 [Vitis vinifera]
EVM0000019	--	--	--	--	Putative uncharacterized protein {ECO:0000313|EMBL:CAN64506.1} OS=Vitis vinifera (Grape) PE=4 SV=1	hypothetical protein VITISV_022911 [Vitis vinifera]
EVM0021913	--	--	--	--	Putative uncharacterized protein {ECO:0000313|EMBL:CAN64506.1} OS=Vitis vinifera (Grape) PE=4 SV=1	hypothetical protein VITISV_022911 [Vitis vinifera]
EVM0019188	--	--	--	--	Putative uncharacterized protein {ECO:0000313|EMBL:CAN78706.1} OS=Vitis vinifera (Grape) PE=4 SV=1	hypothetical protein VITISV_028658 [Vitis vinifera]
EVM0033111	Molecular Function: nucleic acid binding (GO:0003676);; Biological Process: DNA integration (GO:0015074);;	--	[R]	General function prediction only	Putative uncharacterized protein {ECO:0000313|EMBL:CAN63482.1} OS=Vitis vinifera (Grape) PE=4 SV=1	hypothetical protein VITISV_011510 [Vitis vinifera]
EVM0004848	#N/A	#N/A	#N/A	#N/A	#N/A	#N/A
EVM0036382	#N/A	#N/A	#N/A	#N/A	#N/A	#N/A
EVM0008357	Molecular Function: hydrolase activity (GO:0016787);; Molecular Function: metal ion binding (GO:0046872);; Biological Process: nucleic acid metabolic process (GO:0090304);;	K20617|3.1389e-54|vvi:100248387|K20617 cytochrome P450 family 71 subfamily A | (RefSeq) cytochrome P450 71A9	[R]	General function prediction only	Putative uncharacterized protein {ECO:0000313|EMBL:CAN69994.1} OS=Vitis vinifera (Grape) PE=4 SV=1	hypothetical protein VITISV_018606 [Vitis vinifera]
EVM0010817	Molecular Function: catalytic activity (GO:0003824);;	K20617|3.93577e-40|vvi:100248387|K20617 cytochrome P450 family 71 subfamily A | (RefSeq) cytochrome P450 71A9	[R]	General function prediction only	Putative uncharacterized protein {ECO:0000313|EMBL:CAN82311.1} OS=Vitis vinifera (Grape) PE=4 SV=1	hypothetical protein VITISV_015640 [Vitis vinifera]
EVM0030225	Molecular Function: nucleic acid binding (GO:0003676);; Molecular Function: zinc ion binding (GO:0008270);; Biological Process: DNA integration (GO:0015074);; Molecular Function: purine ribonucleoside binding (GO:0032550);; Molecular Function: adenyl ribonucleotide binding (GO:0032559);; Molecular Function: anion binding (GO:0043168);;	--	[R]	General function prediction only	Putative uncharacterized protein {ECO:0000313|EMBL:CAN68711.1} OS=Vitis vinifera (Grape) PE=4 SV=1	hypothetical protein VITISV_015847 [Vitis vinifera]
EVM0034900	Molecular Function: nucleic acid binding (GO:0003676);; Molecular Function: ATP binding (GO:0005524);; Biological Process: defense response (GO:0006952);; Molecular Function: zinc ion binding (GO:0008270);; Biological Process: DNA integration (GO:0015074);; Molecular Function: nucleoside-triphosphatase activity (GO:0017111);; Molecular Function: ADP binding (GO:0043531);;	--	[R]	General function prediction only	Putative uncharacterized protein {ECO:0000313|EMBL:CAN68711.1} OS=Vitis vinifera (Grape) PE=4 SV=1	hypothetical protein VITISV_015847 [Vitis vinifera]
EVM0023899	--	--	[R]	General function prediction only	Putative uncharacterized protein {ECO:0000313|EMBL:CAN76635.1} OS=Vitis vinifera (Grape) PE=4 SV=1	hypothetical protein VITISV_010657 [Vitis vinifera]
EVM0026386	Molecular Function: nucleic acid binding (GO:0003676);; Biological Process: DNA integration (GO:0015074);;	--	[R]	General function prediction only	Putative uncharacterized protein {ECO:0000313|EMBL:CAN62177.1} OS=Vitis vinifera (Grape) PE=4 SV=1	hypothetical protein VITISV_024877 [Vitis vinifera]
EVM0009684	Molecular Function: RNA binding (GO:0003723);; Molecular Function: RNA-directed DNA polymerase activity (GO:0003964);; Molecular Function: RNA-DNA hybrid ribonuclease activity (GO:0004523);; Biological Process: RNA-dependent DNA biosynthetic process (GO:0006278);; Biological Process: DNA integration (GO:0015074);;	--	[R]	General function prediction only	Putative uncharacterized protein {ECO:0000313|EMBL:CAN67467.1} OS=Vitis vinifera (Grape) PE=4 SV=1	hypothetical protein VITISV_031393 [Vitis vinifera]
EVM0033828	Molecular Function: RNA binding (GO:0003723);; Molecular Function: RNA-directed DNA polymerase activity (GO:0003964);; Molecular Function: RNA-DNA hybrid ribonuclease activity (GO:0004523);; Biological Process: RNA-dependent DNA biosynthetic process (GO:0006278);; Biological Process: DNA integration (GO:0015074);;	--	[R]	General function prediction only	Putative uncharacterized protein {ECO:0000313|EMBL:CAN67467.1} OS=Vitis vinifera (Grape) PE=4 SV=1	hypothetical protein VITISV_031393 [Vitis vinifera]
EVM0002925	Molecular Function: binding (GO:0005488);;	--	--	--	Putative uncharacterized protein {ECO:0000313|EMBL:CAN73152.1} OS=Vitis vinifera (Grape) PE=4 SV=1	hypothetical protein VITISV_025361 [Vitis vinifera]
EVM0022108	Molecular Function: nucleic acid binding (GO:0003676);; Molecular Function: protein dimerization activity (GO:0046983);;	--	--	--	Putative uncharacterized protein {ECO:0000313|EMBL:CAN73152.1} OS=Vitis vinifera (Grape) PE=4 SV=1	PREDICTED: uncharacterized protein LOC104877952 [Vitis vinifera]
EVM0017168	--	--	[R]	General function prediction only	Putative uncharacterized protein {ECO:0000313|EMBL:CCB43962.1} OS=Vitis vinifera (Grape) PE=4 SV=1	hypothetical protein VITISV_014087 [Vitis vinifera]
EVM0037282	--	--	[R]	General function prediction only	Putative uncharacterized protein {ECO:0000313|EMBL:CAN81869.1} OS=Vitis vinifera (Grape) PE=4 SV=1	hypothetical protein VITISV_014087 [Vitis vinifera]
EVM0020518	Molecular Function: binding (GO:0005488);;	--	--	--	Putative uncharacterized protein {ECO:0000313|EMBL:CAN64058.1} OS=Vitis vinifera (Grape) PE=4 SV=1	hypothetical protein VITISV_024950 [Vitis vinifera]
EVM0028287	Molecular Function: RNA binding (GO:0003723);; Molecular Function: RNA-directed DNA polymerase activity (GO:0003964);; Biological Process: RNA-dependent DNA biosynthetic process (GO:0006278);; Molecular Function: zinc ion binding (GO:0008270);; Biological Process: DNA integration (GO:0015074);;	--	--	--	Putative uncharacterized protein {ECO:0000313|EMBL:CAN67927.1} OS=Vitis vinifera (Grape) PE=4 SV=1	hypothetical protein VITISV_043204 [Vitis vinifera]
EVM0024681	Biological Process: tRNA dihydrouridine synthesis (GO:0002943);; Molecular Function: tRNA dihydrouridine synthase activity (GO:0017150);; Molecular Function: flavin adenine dinucleotide binding (GO:0050660);; Biological Process: oxidation-reduction process (GO:0055114);;	K11855|4.63403e-09|vvi:100246880|K11855 ubiquitin carboxyl-terminal hydrolase 36/42 [EC:3.4.19.12] | (RefSeq) ubiquitin carboxyl-terminal hydrolase 23	--	--	Putative uncharacterized protein {ECO:0000313|EMBL:CAN77107.1} OS=Vitis vinifera (Grape) PE=4 SV=1	hypothetical protein VITISV_042167 [Vitis vinifera]
EVM0039826	Molecular Function: RNA binding (GO:0003723);; Molecular Function: RNA-directed DNA polymerase activity (GO:0003964);; Biological Process: RNA-dependent DNA biosynthetic process (GO:0006278);; Biological Process: proteolysis (GO:0006508);; Molecular Function: peptidase activity (GO:0008233);;	K11855|1.78619e-22|vvi:100246880|K11855 ubiquitin carboxyl-terminal hydrolase 36/42 [EC:3.4.19.12] | (RefSeq) ubiquitin carboxyl-terminal hydrolase 23	--	--	Ubiquitin carboxyl-terminal hydrolase {ECO:0000256|RuleBase:RU004435} OS=Vitis vinifera (Grape) PE=3 SV=1	unnamed protein product [Vitis vinifera]
EVM0023815	--	--	--	--	GA-stimulated transcript-like protein 5 {ECO:0000313|EMBL:AGE15501.1} OS=Gossypium hirsutum (Upland cotton) PE=2 SV=1	GA-stimulated transcript-like protein 5 [Gossypium hirsutum]
EVM0029135	--	--	--	--	Putative uncharacterized protein {ECO:0000313|EMBL:CCB54287.1} (Fragment) OS=Vitis vinifera (Grape) PE=4 SV=1	GA-stimulated transcript-like protein 5 [Gossypium hirsutum]
EVM0014557	--	--	[L]	Replication, recombination and repair	Putative uncharacterized protein {ECO:0000313|EMBL:CAN71279.1} OS=Vitis vinifera (Grape) PE=4 SV=1	hypothetical protein VITISV_027394 [Vitis vinifera]
EVM0029168	--	--	--	--	Putative uncharacterized protein {ECO:0000313|EMBL:CAN71279.1} OS=Vitis vinifera (Grape) PE=4 SV=1	hypothetical protein VITISV_027394 [Vitis vinifera]
EVM0004316	--	K05758|1.00706e-12|vvi:100258050|K05758 actin related protein 2/3 complex, subunit 2 | (RefSeq) actin-related protein 2/3 complex subunit 2B	--	--	Putative uncharacterized protein {ECO:0000313|EMBL:CBI23704.3} OS=Vitis vinifera (Grape) PE=4 SV=1	PREDICTED: actin-related protein 2/3 complex subunit 2B isoform X1 [Vitis vinifera]
EVM0016311	--	K05758|2.24563e-06|pvu:PHAVU_007G271200g|K05758 actin related protein 2/3 complex, subunit 2 | (RefSeq) hypothetical protein	--	--	Putative uncharacterized protein {ECO:0000313|EMBL:CAN66172.1} OS=Vitis vinifera (Grape) PE=4 SV=1	PREDICTED: beta-galactosidase 10-like [Vitis vinifera]
EVM0005843	Molecular Function: RNA binding (GO:0003723);; Molecular Function: RNA-directed DNA polymerase activity (GO:0003964);; Biological Process: RNA-dependent DNA biosynthetic process (GO:0006278);; Molecular Function: zinc ion binding (GO:0008270);;	--	--	--	Putative uncharacterized protein {ECO:0000313|EMBL:CAN75119.1} OS=Vitis vinifera (Grape) PE=4 SV=1	hypothetical protein VITISV_009444 [Vitis vinifera]
EVM0024908	Molecular Function: RNA binding (GO:0003723);; Molecular Function: RNA-directed DNA polymerase activity (GO:0003964);; Biological Process: RNA-dependent DNA biosynthetic process (GO:0006278);; Molecular Function: zinc ion binding (GO:0008270);; Biological Process: DNA integration (GO:0015074);;	--	--	--	Putative uncharacterized protein {ECO:0000313|EMBL:CAN75119.1} OS=Vitis vinifera (Grape) PE=4 SV=1	hypothetical protein VITISV_009444 [Vitis vinifera]
EVM0005279	--	--	--	--	Putative uncharacterized protein {ECO:0000313|EMBL:CAN64635.1} OS=Vitis vinifera (Grape) PE=4 SV=1	hypothetical protein VITISV_020224 [Vitis vinifera]
EVM0014442	--	--	--	--	Putative uncharacterized protein {ECO:0000313|EMBL:CAN78478.1} OS=Vitis vinifera (Grape) PE=4 SV=1	hypothetical protein VITISV_040836 [Vitis vinifera]
EVM0025022	#N/A	#N/A	#N/A	#N/A	#N/A	#N/A
EVM0035996	#N/A	#N/A	#N/A	#N/A	#N/A	#N/A
EVM0020875	Molecular Function: nucleic acid binding (GO:0003676);; Molecular Function: zinc ion binding (GO:0008270);; Biological Process: DNA integration (GO:0015074);;	--	[R]	General function prediction only	Putative uncharacterized protein {ECO:0000313|EMBL:CAN70827.1} OS=Vitis vinifera (Grape) PE=4 SV=1	hypothetical protein VITISV_029099 [Vitis vinifera]
EVM0038445	Molecular Function: nucleic acid binding (GO:0003676);; Molecular Function: zinc ion binding (GO:0008270);; Biological Process: DNA integration (GO:0015074);;	--	[R]	General function prediction only	Putative uncharacterized protein {ECO:0000313|EMBL:CAN78912.1} OS=Vitis vinifera (Grape) PE=4 SV=1	hypothetical protein VITISV_004522 [Vitis vinifera]
EVM0000075	Molecular Function: nucleic acid binding (GO:0003676);; Molecular Function: dihydrofolate reductase activity (GO:0004146);; Biological Process: glycine biosynthetic process (GO:0006545);; Molecular Function: zinc ion binding (GO:0008270);; Biological Process: nucleotide biosynthetic process (GO:0009165);; Biological Process: DNA integration (GO:0015074);; Molecular Function: transferase activity,…	--	[R]	General function prediction only	Putative uncharacterized protein {ECO:0000313|EMBL:CAN65222.1} OS=Vitis vinifera (Grape) PE=4 SV=1	hypothetical protein VITISV_038665 [Vitis vinifera]
EVM0004306	Molecular Function: nucleic acid binding (GO:0003676);; Molecular Function: dihydrofolate reductase activity (GO:0004146);; Biological Process: glycine biosynthetic process (GO:0006545);; Molecular Function: zinc ion binding (GO:0008270);; Biological Process: nucleotide biosynthetic process (GO:0009165);; Biological Process: DNA integration (GO:0015074);; Molecular Function: transferase activity,…	--	[R]	General function prediction only	Putative uncharacterized protein {ECO:0000313|EMBL:CAN61272.1} OS=Vitis vinifera (Grape) PE=4 SV=1	hypothetical protein VITISV_039063 [Vitis vinifera]
EVM0003669	#N/A	#N/A	#N/A	#N/A	#N/A	#N/A
EVM0011048	#N/A	#N/A	#N/A	#N/A	#N/A	#N/A
EVM0003614	--	--	--	--	Putative uncharacterized protein {ECO:0000313|EMBL:CBI40251.3} OS=Vitis vinifera (Grape) PE=4 SV=1	PREDICTED: uncharacterized protein LOC100266044 [Vitis vinifera]
EVM0037215	Molecular Function: binding (GO:0005488);; Biological Process: primary metabolic process (GO:0044238);; Biological Process: organic substance metabolic process (GO:0071704);;	--	--	--	Putative uncharacterized protein {ECO:0000313|EMBL:CAN65719.1} OS=Vitis vinifera (Grape) PE=4 SV=1	hypothetical protein VITISV_020846 [Vitis vinifera]
EVM0019798	Molecular Function: catalytic activity (GO:0003824);;	K01301|1.9509e-23|vvi:100247933|K01301 N-acetylated-alpha-linked acidic dipeptidase [EC:3.4.17.21] | (RefSeq) probable glutamate carboxypeptidase 2	[OPR]	--	Putative uncharacterized protein {ECO:0000313|EMBL:CAN83339.1} OS=Vitis vinifera (Grape) PE=4 SV=1	PREDICTED: LOW QUALITY PROTEIN: probable glutamate carboxypeptidase 2 [Vitis vinifera]
EVM0041043	--	K01301|2.56054e-20|vvi:100247933|K01301 N-acetylated-alpha-linked acidic dipeptidase [EC:3.4.17.21] | (RefSeq) probable glutamate carboxypeptidase 2	--	--	Putative uncharacterized protein {ECO:0000313|EMBL:CAN83339.1} OS=Vitis vinifera (Grape) PE=4 SV=1	unnamed protein product [Vitis vinifera]
EVM0009486	Molecular Function: nucleic acid binding (GO:0003676);; Biological Process: DNA integration (GO:0015074);;	--	[R]	General function prediction only	Putative uncharacterized protein {ECO:0000313|EMBL:CAN65079.1} OS=Vitis vinifera (Grape) PE=4 SV=1	hypothetical protein VITISV_009544 [Vitis vinifera]
EVM0033477	Molecular Function: metal ion binding (GO:0046872);;	--	--	--	Putative uncharacterized protein {ECO:0000313|EMBL:CAN71943.1} (Fragment) OS=Vitis vinifera (Grape) PE=4 SV=1	hypothetical protein VITISV_001609 [Vitis vinifera]
EVM0001334	Molecular Function: catalytic activity (GO:0003824);; Biological Process: metabolic process (GO:0008152);;	K05605|9.06169e-17|vvi:100260736|K05605 3-hydroxyisobutyryl-CoA hydrolase [EC:3.1.2.4] | (RefSeq) 3-hydroxyisobutyryl-CoA hydrolase 1	--	--	Putative uncharacterized protein {ECO:0000313|EMBL:CCB52182.1} OS=Vitis vinifera (Grape) PE=4 SV=1	unnamed protein product [Vitis vinifera]
EVM0023227	--	K05605|4.15978e-79|vvi:100257498|K05605 3-hydroxyisobutyryl-CoA hydrolase [EC:3.1.2.4] | (RefSeq) 3-hydroxyisobutyryl-CoA hydrolase 1	--	--	Putative uncharacterized protein {ECO:0000313|EMBL:CCB52182.1} OS=Vitis vinifera (Grape) PE=4 SV=1	PREDICTED: 3-hydroxyisobutyryl-CoA hydrolase 1-like isoform X2 [Vitis vinifera]
EVM0023543	Molecular Function: catalytic activity (GO:0003824);; Biological Process: cellular metabolic process (GO:0044237);; Molecular Function: coenzyme binding (GO:0050662);;	--	[V]	Defense mechanisms	Putative uncharacterized protein {ECO:0000313|EMBL:CAN71364.1} OS=Vitis vinifera (Grape) PE=4 SV=1	hypothetical protein VITISV_003513 [Vitis vinifera]
EVM0029709	Molecular Function: alcohol dehydrogenase (NAD) activity (GO:0004022);; Cellular Component: Golgi apparatus (GO:0005794);; Cellular Component: cytosol (GO:0005829);; Cellular Component: plasma membrane (GO:0005886);; Cellular Component: plasmodesma (GO:0009506);; Biological Process: para-aminobenzoic acid metabolic process (GO:0046482);; Molecular Function: coenzyme binding (GO:0050662);; Molecul…	--	[V]	Defense mechanisms	Putative uncharacterized protein {ECO:0000313|EMBL:CBI29129.3} OS=Vitis vinifera (Grape) PE=4 SV=1	unnamed protein product [Vitis vinifera]
EVM0004462	Molecular Function: catalytic activity (GO:0003824);; Biological Process: cellular metabolic process (GO:0044237);; Molecular Function: coenzyme binding (GO:0050662);;	--	[V]	Defense mechanisms	Putative uncharacterized protein {ECO:0000313|EMBL:CBI29130.3} OS=Vitis vinifera (Grape) PE=4 SV=1	unnamed protein product [Vitis vinifera]
EVM0008688	Molecular Function: catalytic activity (GO:0003824);; Biological Process: cellular metabolic process (GO:0044237);; Molecular Function: coenzyme binding (GO:0050662);;	--	[V]	Defense mechanisms	Putative uncharacterized protein {ECO:0000313|EMBL:CBI29130.3} OS=Vitis vinifera (Grape) PE=4 SV=1	unnamed protein product [Vitis vinifera]
EVM0006095	--	--	--	--	--	unnamed protein product [Vitis vinifera]
EVM0033254	--	--	--	--	--	unnamed protein product [Vitis vinifera]
EVM0040711	--	--	[T]	Signal transduction mechanisms	Putative uncharacterized protein {ECO:0000313|EMBL:CAN68993.1} OS=Vitis vinifera (Grape) PE=4 SV=1	hypothetical protein VITISV_024559 [Vitis vinifera]
EVM0041183	--	--	[T]	Signal transduction mechanisms	Putative uncharacterized protein {ECO:0000313|EMBL:CCB62583.1} OS=Vitis vinifera (Grape) PE=4 SV=1	PREDICTED: putative disease resistance RPP13-like protein 1 isoform X1 [Vitis vinifera]
EVM0012134	--	K12878|6.5774e-57|vvi:100262610|K12878 THO complex subunit 1 | (RefSeq) THO complex subunit 1	[Y]	Nuclear structure	Putative uncharacterized protein {ECO:0000313|EMBL:CCB58627.1} OS=Vitis vinifera (Grape) PE=4 SV=1	PREDICTED: THO complex subunit 1-like isoform X3 [Vitis vinifera]
EVM0021320	--	K12878|2.78582e-50|vvi:100262610|K12878 THO complex subunit 1 | (RefSeq) THO complex subunit 1	[Y]	Nuclear structure	Putative uncharacterized protein {ECO:0000313|EMBL:CAN77205.1} OS=Vitis vinifera (Grape) PE=4 SV=1	hypothetical protein VITISV_014783 [Vitis vinifera]
EVM0004534	Molecular Function: catalytic activity (GO:0003824);; Molecular Function: binding (GO:0005488);;	--	--	--	Putative uncharacterized protein {ECO:0000313|EMBL:CAN71492.1} OS=Vitis vinifera (Grape) PE=4 SV=1	hypothetical protein VITISV_005343 [Vitis vinifera]
EVM0039068	#N/A	#N/A	#N/A	#N/A	#N/A	#N/A
EVM0004688	#N/A	#N/A	#N/A	#N/A	#N/A	#N/A
EVM0009573	--	--	--	--	Putative uncharacterized protein {ECO:0000313|EMBL:CAN82724.1} OS=Vitis vinifera (Grape) PE=4 SV=1	hypothetical protein VITISV_004794 [Vitis vinifera]
EVM0008562	--	--	--	--	Putative uncharacterized protein {ECO:0000313|EMBL:CCB62290.1} OS=Vitis vinifera (Grape) PE=4 SV=1	--
EVM0016372	#N/A	#N/A	#N/A	#N/A	#N/A	#N/A
EVM0002136	Molecular Function: DNA binding (GO:0003677);; Molecular Function: DNA topoisomerase activity (GO:0003916);; Molecular Function: transposase activity (GO:0004803);; Biological Process: transposition, DNA-mediated (GO:0006313);; Molecular Function: cysteine-type peptidase activity (GO:0008234);; Molecular Function: zinc ion binding (GO:0008270);;	--	--	--	Putative uncharacterized protein {ECO:0000313|EMBL:CAN61900.1} OS=Vitis vinifera (Grape) PE=4 SV=1	PREDICTED: uncharacterized protein LOC104881008 [Vitis vinifera]
EVM0024261	Molecular Function: nucleic acid binding (GO:0003676);; Molecular Function: DNA topoisomerase activity (GO:0003916);; Biological Process: DNA metabolic process (GO:0006259);; Biological Process: proteolysis (GO:0006508);; Molecular Function: cysteine-type peptidase activity (GO:0008234);; Molecular Function: zinc ion binding (GO:0008270);;	--	--	--	Putative uncharacterized protein {ECO:0000313|EMBL:CAN79945.1} OS=Vitis vinifera (Grape) PE=4 SV=1	hypothetical protein VITISV_015885 [Vitis vinifera]
EVM0006017	--	--	[T]	Signal transduction mechanisms	Putative uncharacterized protein {ECO:0000313|EMBL:CCB51824.1} OS=Vitis vinifera (Grape) PE=4 SV=1	PREDICTED: putative disease resistance RPP13-like protein 1 isoform X2 [Vitis vinifera]
EVM0038181	--	--	[T]	Signal transduction mechanisms	Putative uncharacterized protein {ECO:0000313|EMBL:CAN73260.1} OS=Vitis vinifera (Grape) PE=4 SV=1	hypothetical protein VITISV_003723 [Vitis vinifera]
EVM0025109	--	--	[R]	General function prediction only	Putative uncharacterized protein {ECO:0000313|EMBL:CAN82502.1} OS=Vitis vinifera (Grape) PE=4 SV=1	unnamed protein product [Vitis vinifera]
EVM0035118	--	--	[R]	General function prediction only	Putative uncharacterized protein {ECO:0000313|EMBL:CAN82502.1} OS=Vitis vinifera (Grape) PE=4 SV=1	unnamed protein product [Vitis vinifera]
EVM0011951	--	--	--	--	Putative uncharacterized protein {ECO:0000313|EMBL:CBI40003.3} OS=Vitis vinifera (Grape) PE=4 SV=1	unnamed protein product [Vitis vinifera]
EVM0022973	--	--	--	--	Putative uncharacterized protein {ECO:0000313|EMBL:CAN68789.1} OS=Vitis vinifera (Grape) PE=4 SV=1	Protein involved in positive regulation of both 1,3-beta-glucan synthesis and the Pkc1p-MAPK pathway [Komagataella pastoris GS115]
EVM0011336	Molecular Function: catalytic activity (GO:0003824);; Biological Process: macromolecule metabolic process (GO:0043170);; Biological Process: primary metabolic process (GO:0044238);; Molecular Function: organic cyclic compound binding (GO:0097159);; Molecular Function: heterocyclic compound binding (GO:1901363);;	--	[R]	General function prediction only	Putative uncharacterized protein {ECO:0000313|EMBL:CAN61139.1} OS=Vitis vinifera (Grape) PE=4 SV=1	hypothetical protein VITISV_009489 [Vitis vinifera]
EVM0029946	--	--	[R]	General function prediction only	Putative uncharacterized protein {ECO:0000313|EMBL:CAN61139.1} OS=Vitis vinifera (Grape) PE=4 SV=1	hypothetical protein VITISV_009489 [Vitis vinifera]
EVM0005349	Biological Process: cellular amino acid biosynthetic process (GO:0008652);; Molecular Function: uridylate kinase activity (GO:0009041);; Biological Process: plastid organization (GO:0009657);; Biological Process: post-embryonic development (GO:0009791);; Biological Process: gene expression (GO:0010467);; Biological Process: nucleobase-containing compound biosynthetic process (GO:0034654);; Biolog…	K09903|9.11302e-37|vvi:100242145|K09903 uridylate kinase [EC:2.7.4.22] | (RefSeq) uridylate kinase	--	--	Putative uncharacterized protein {ECO:0000313|EMBL:CBI37572.3} OS=Vitis vinifera (Grape) PE=3 SV=1	PREDICTED: uncharacterized protein LOC100242145 [Vitis vinifera]
EVM0015323	Biological Process: cellular amino acid biosynthetic process (GO:0008652);; Molecular Function: uridylate kinase activity (GO:0009041);; Biological Process: plastid organization (GO:0009657);; Biological Process: post-embryonic development (GO:0009791);; Biological Process: gene expression (GO:0010467);; Biological Process: nucleobase-containing compound biosynthetic process (GO:0034654);; Biolog…	K09903|1.87445e-36|vvi:100242145|K09903 uridylate kinase [EC:2.7.4.22] | (RefSeq) uridylate kinase	--	--	Putative uncharacterized protein {ECO:0000313|EMBL:CBI37572.3} OS=Vitis vinifera (Grape) PE=3 SV=1	PREDICTED: uncharacterized protein LOC100242145 [Vitis vinifera]
EVM0015991	Biological Process: proteolysis (GO:0006508);; Molecular Function: cysteine-type peptidase activity (GO:0008234);;	--	--	--	Putative uncharacterized protein {ECO:0000313|EMBL:CAN66891.1} OS=Vitis vinifera (Grape) PE=4 SV=1	hypothetical protein VITISV_042965 [Vitis vinifera]
EVM0032074	--	--	--	--	Putative uncharacterized protein {ECO:0000313|EMBL:CAN66891.1} OS=Vitis vinifera (Grape) PE=4 SV=1	hypothetical protein VITISV_042965 [Vitis vinifera]
EVM0029229	Cellular Component: membrane (GO:0016020);;	K07052|0|vvi:100249222|K07052 uncharacterized protein | (RefSeq) uncharacterized LOC100249222	--	--	Putative uncharacterized protein {ECO:0000313|EMBL:CCB51369.1} OS=Vitis vinifera (Grape) PE=4 SV=1	PREDICTED: uncharacterized protein LOC100249222 isoform X2 [Vitis vinifera]
EVM0030213	--	K07052|1.53693e-158|vvi:100249222|K07052 uncharacterized protein | (RefSeq) uncharacterized LOC100249222	--	--	Putative uncharacterized protein {ECO:0000313|EMBL:CCB51369.1} OS=Vitis vinifera (Grape) PE=4 SV=1	PREDICTED: uncharacterized protein LOC100249222 isoform X2 [Vitis vinifera]
EVM0008057	Molecular Function: protein kinase activity (GO:0004672);; Biological Process: defense response, incompatible interaction (GO:0009814);; Biological Process: floral organ abscission (GO:0010227);; Biological Process: inflorescence development (GO:0010229);; Biological Process: proline transport (GO:0015824);; Biological Process: phosphorylation (GO:0016310);; Biological Process: regulation of stom…	--	[T]	Signal transduction mechanisms	Mitogen activated protein kinase kinase, putative {ECO:0000313|EMBL:EEF39361.1} OS=Ricinus communis (Castor bean) PE=4 SV=1	mitogen activated protein kinase kinase, putative [Ricinus communis]
EVM0011445	Molecular Function: transferase activity, transferring phosphorus-containing groups (GO:0016772);;	--	[T]	Signal transduction mechanisms	Mitogen activated protein kinase kinase, putative {ECO:0000313|EMBL:EEF39361.1} OS=Ricinus communis (Castor bean) PE=4 SV=1	mitogen activated protein kinase kinase, putative [Ricinus communis]
EVM0009920	--	--	--	--	Putative uncharacterized protein {ECO:0000313|EMBL:CAN63180.1} OS=Vitis vinifera (Grape) PE=4 SV=1	hypothetical protein VITISV_030768 [Vitis vinifera]
EVM0034754	--	--	--	--	Putative uncharacterized protein {ECO:0000313|EMBL:CAN72594.1} OS=Vitis vinifera (Grape) PE=4 SV=1	hypothetical protein VITISV_017639 [Vitis vinifera]
EVM0028513	Biological Process: metabolic process (GO:0008152);; Molecular Function: transferase activity (GO:0016740);;	K15397|0|vvi:100266985|K15397 3-ketoacyl-CoA synthase [EC:2.3.1.199] | (RefSeq) 3-ketoacyl-CoA synthase 6	--	--	3-ketoacyl-CoA synthase {ECO:0000256|PIRNR:PIRNR036417} OS=Vitis vinifera (Grape) PE=3 SV=1	PREDICTED: 3-ketoacyl-CoA synthase 6-like [Vitis vinifera]
EVM0038877	Molecular Function: catalytic activity (GO:0003824);;	K15397|0|vvi:100266985|K15397 3-ketoacyl-CoA synthase [EC:2.3.1.199] | (RefSeq) 3-ketoacyl-CoA synthase 6	--	--	3-ketoacyl-CoA synthase {ECO:0000256|PIRNR:PIRNR036417} OS=Vitis vinifera (Grape) PE=3 SV=1	PREDICTED: 3-ketoacyl-CoA synthase 6-like [Vitis vinifera]
EVM0003942	Molecular Function: nucleic acid binding (GO:0003676);; Biological Process: DNA integration (GO:0015074);; Molecular Function: hydrolase activity (GO:0016787);;	--	--	--	Putative uncharacterized protein {ECO:0000313|EMBL:CCB48124.1} OS=Vitis vinifera (Grape) PE=4 SV=1	unnamed protein product [Vitis vinifera]
EVM0006434	Molecular Function: nucleic acid binding (GO:0003676);; Biological Process: DNA integration (GO:0015074);; Molecular Function: hydrolase activity (GO:0016787);;	--	--	--	Putative uncharacterized protein {ECO:0000313|EMBL:CCB48124.1} OS=Vitis vinifera (Grape) PE=4 SV=1	unnamed protein product [Vitis vinifera]
EVM0024336	Molecular Function: nucleic acid binding (GO:0003676);; Molecular Function: zinc ion binding (GO:0008270);; Biological Process: DNA integration (GO:0015074);;	--	[R]	General function prediction only	Putative uncharacterized protein {ECO:0000313|EMBL:CAN72704.1} OS=Vitis vinifera (Grape) PE=4 SV=1	hypothetical protein VITISV_016225 [Vitis vinifera]
EVM0038625	#N/A	#N/A	#N/A	#N/A	#N/A	#N/A
EVM0030338	Molecular Function: binding (GO:0005488);;	--	--	--	Putative uncharacterized protein {ECO:0000313|EMBL:CAN59875.1} OS=Vitis vinifera (Grape) PE=4 SV=1	hypothetical protein VITISV_035143 [Vitis vinifera]
EVM0039839	--	--	--	--	Putative uncharacterized protein {ECO:0000313|EMBL:CAN59875.1} OS=Vitis vinifera (Grape) PE=4 SV=1	hypothetical protein VITISV_035143 [Vitis vinifera]
EVM0004551	--	K05863|5.34265e-21|cmo:103487876|K05863 solute carrier family 25 (mitochondrial adenine nucleotide translocator), member 4/5/6/31 | (RefSeq) ADP,ATP carrier protein 1, mitochondrial	[C]	Energy production and conversion	Uncharacterized protein {ECO:0000313|EnsemblPlants:Solyc11g062190.1.1} OS=Solanum lycopersicum (Tomato) PE=3 SV=1	PREDICTED: ADP,ATP carrier protein, mitochondrial-like [Solanum lycopersicum]
EVM0036202	Molecular Function: transporter activity (GO:0005215);; Molecular Function: copper ion binding (GO:0005507);; Cellular Component: cell wall (GO:0005618);; Cellular Component: nucleolus (GO:0005730);; Cellular Component: mitochondrial inner membrane (GO:0005743);; Cellular Component: vacuole (GO:0005773);; Cellular Component: plasma membrane (GO:0005886);; Cellular Component: chloroplast envelope …	K05863|3.47419e-53|cmo:103487876|K05863 solute carrier family 25 (mitochondrial adenine nucleotide translocator), member 4/5/6/31 | (RefSeq) ADP,ATP carrier protein 1, mitochondrial	[C]	Energy production and conversion	Mitochondrial ADP, ATP carrier protein {ECO:0000313|EMBL:ABR25608.1} (Fragment) OS=Oryza sativa subsp. indica (Rice) PE=2 SV=1	mitochondrial ADP, ATP carrier protein precursor [Oryza sativa Indica Group]
EVM0003472	Molecular Function: binding (GO:0005488);;	--	[R]	General function prediction only	Putative uncharacterized protein {ECO:0000313|EMBL:CAN80274.1} OS=Vitis vinifera (Grape) PE=4 SV=1	hypothetical protein VITISV_012854 [Vitis vinifera]
EVM0023170	--	--	[R]	General function prediction only	Putative uncharacterized protein {ECO:0000313|EMBL:CAN80274.1} OS=Vitis vinifera (Grape) PE=4 SV=1	hypothetical protein VITISV_012854 [Vitis vinifera]
EVM0017100	--	--	[YU]	--	Putative uncharacterized protein {ECO:0000313|EMBL:CAN66986.1} OS=Vitis vinifera (Grape) PE=4 SV=1	hypothetical protein VITISV_044465 [Vitis vinifera]
EVM0037746	--	--	[YU]	--	Putative uncharacterized protein {ECO:0000313|EMBL:CAN66986.1} OS=Vitis vinifera (Grape) PE=4 SV=1	hypothetical protein VITISV_044465 [Vitis vinifera]
EVM0003157	Molecular Function: RNA binding (GO:0003723);; Molecular Function: RNA-directed DNA polymerase activity (GO:0003964);; Molecular Function: RNA-DNA hybrid ribonuclease activity (GO:0004523);; Biological Process: RNA-dependent DNA biosynthetic process (GO:0006278);; Biological Process: DNA integration (GO:0015074);;	--	[R]	General function prediction only	Putative uncharacterized protein {ECO:0000313|EMBL:CAN70044.1} (Fragment) OS=Vitis vinifera (Grape) PE=4 SV=1	hypothetical protein VITISV_027566 [Vitis vinifera]
EVM0020312	Molecular Function: RNA binding (GO:0003723);; Molecular Function: RNA-directed DNA polymerase activity (GO:0003964);; Molecular Function: RNA-DNA hybrid ribonuclease activity (GO:0004523);; Biological Process: RNA-dependent DNA biosynthetic process (GO:0006278);; Molecular Function: zinc ion binding (GO:0008270);; Biological Process: DNA integration (GO:0015074);;	--	[R]	General function prediction only	Putative uncharacterized protein {ECO:0000313|EMBL:CAN82218.1} OS=Vitis vinifera (Grape) PE=4 SV=1	hypothetical protein VITISV_015223 [Vitis vinifera]
EVM0013361	--	--	[Q]	Secondary metabolites biosynthesis, transport and catabolism	Putative uncharacterized protein {ECO:0000313|EMBL:CAN78071.1} OS=Vitis vinifera (Grape) PE=4 SV=1	PREDICTED: laccase-15-like [Vitis vinifera]
EVM0016054	--	K05909|5.91621e-42|vvi:100256018|K05909 laccase [EC:1.10.3.2] | (RefSeq) laccase-14	[Q]	Secondary metabolites biosynthesis, transport and catabolism	Putative uncharacterized protein {ECO:0000313|EMBL:CAN78071.1} OS=Vitis vinifera (Grape) PE=4 SV=1	PREDICTED: laccase-14-like [Vitis vinifera]
EVM0010192	--	--	--	--	Putative uncharacterized protein {ECO:0000313|EMBL:CAN65885.1} OS=Vitis vinifera (Grape) PE=4 SV=1	hypothetical protein VITISV_003873 [Vitis vinifera]
EVM0028483	--	--	--	--	Putative uncharacterized protein {ECO:0000313|EMBL:CAN65885.1} OS=Vitis vinifera (Grape) PE=4 SV=1	hypothetical protein VITISV_003873 [Vitis vinifera]
EVM0012259	Molecular Function: nucleotide binding (GO:0000166);;	--	--	--	Putative uncharacterized protein {ECO:0000313|EMBL:CAN74723.1} OS=Vitis vinifera (Grape) PE=4 SV=1	hypothetical protein VITISV_014048 [Vitis vinifera]
EVM0018188	--	--	--	--	Putative uncharacterized protein {ECO:0000313|EMBL:CBI39256.3} OS=Vitis vinifera (Grape) PE=4 SV=1	PREDICTED: uncharacterized protein LOC104877471 [Vitis vinifera]
EVM0011466	--	--	--	--	Putative uncharacterized protein {ECO:0000313|EMBL:CAN65560.1} OS=Vitis vinifera (Grape) PE=4 SV=1	hypothetical protein VITISV_034984 [Vitis vinifera]
EVM0032204	--	--	--	--	Putative uncharacterized protein {ECO:0000313|EMBL:CAN65560.1} OS=Vitis vinifera (Grape) PE=4 SV=1	hypothetical protein VITISV_034984 [Vitis vinifera]
EVM0006064	--	--	--	--	Uncharacterized protein {ECO:0000313|EnsemblPlants:GLYMA13G10110.2} OS=Glycine max (Soybean) PE=4 SV=1	PREDICTED: uncharacterized protein LOC102670035 [Glycine max]
EVM0026895	--	--	--	--	Uncharacterized protein {ECO:0000313|EnsemblPlants:GLYMA13G10110.2} OS=Glycine max (Soybean) PE=4 SV=1	PREDICTED: uncharacterized protein LOC102670035 [Glycine max]
EVM0009427	--	--	[R]	General function prediction only	Putative uncharacterized protein {ECO:0000313|EMBL:CAN78940.1} OS=Vitis vinifera (Grape) PE=4 SV=1	hypothetical protein VITISV_029482 [Vitis vinifera]
EVM0014740	--	--	[R]	General function prediction only	Putative uncharacterized protein {ECO:0000313|EMBL:CAN78940.1} OS=Vitis vinifera (Grape) PE=4 SV=1	hypothetical protein VITISV_029482 [Vitis vinifera]
EVM0021549	--	--	--	--	Putative uncharacterized protein {ECO:0000313|EMBL:CAN64791.1} OS=Vitis vinifera (Grape) PE=4 SV=1	unnamed protein product [Vitis vinifera]
EVM0030174	--	--	--	--	Putative uncharacterized protein {ECO:0000313|EMBL:CAN64791.1} OS=Vitis vinifera (Grape) PE=4 SV=1	unnamed protein product [Vitis vinifera]
EVM0030807	--	--	--	--	Putative uncharacterized protein {ECO:0000313|EMBL:CCB56049.1} OS=Vitis vinifera (Grape) PE=4 SV=1	unnamed protein product [Vitis vinifera]
EVM0037217	Biological Process: metabolic process (GO:0008152);; Molecular Function: lyase activity (GO:0016829);; Molecular Function: metal ion binding (GO:0046872);;	--	--	--	Putative uncharacterized protein {ECO:0000313|EMBL:CCB56049.1} OS=Vitis vinifera (Grape) PE=4 SV=1	unnamed protein product [Vitis vinifera]
EVM0012419	Molecular Function: protein kinase activity (GO:0004672);; Biological Process: cell communication (GO:0007154);;	--	--	--	Putative uncharacterized protein {ECO:0000313|EMBL:CBI20422.3} OS=Vitis vinifera (Grape) PE=4 SV=1	PREDICTED: G-type lectin S-receptor-like serine/threonine-protein kinase At4g27290 isoform X1 [Vitis vinifera]
EVM0027002	--	--	--	--	Serine/threonine kinases,protein kinases,ATP binding,sugar binding,kinases,carbohydrate binding, putative isoform 1 {ECO:0000313|EMBL:EOY12747.1} OS=Theobroma cacao (Cacao) PE=4 SV=1	PREDICTED: LOW QUALITY PROTEIN: uncharacterized protein LOC104451495 [Eucalyptus grandis]

## Sheet: Table S7
Table S7. Annotation of expanded genes in the 'BS-40' genome.
Gene ID	GO annotation	KEGG annotation	KOG class	KOG class annotation	TrEM BLannotation	NR annotation
EVM0000454	Molecular Function: nucleotide binding (GO:0000166);; Molecular Function: nucleic acid binding (GO:0003676);; Molecular Function: DNA topoisomerase activity (GO:0003916);; Biological Process: DNA metabolic process (GO:0006259);; Biological Process: cellular macromolecule biosynthetic process (GO:0034645);; Cellular Component: intracellular part (GO:0044424);;	K13148|1.4374e-48|vvi:100261060|K13148 integrator complex subunit 11 [EC:3.1.27.-] | (RefSeq) cleavage and polyadenylation specificity factor subunit 3-II	[R]	General function prediction only	Putative uncharacterized protein {ECO:0000313|EMBL:CAN81282.1} OS=Vitis vinifera (Grape) PE=4 SV=1	hypothetical protein VITISV_037391 [Vitis vinifera]
EVM0002298	Molecular Function: nucleic acid binding (GO:0003676);; Molecular Function: catalytic activity (GO:0003824);; Biological Process: DNA metabolic process (GO:0006259);;	K13148|1.75465e-82|vvi:100261060|K13148 integrator complex subunit 11 [EC:3.1.27.-] | (RefSeq) cleavage and polyadenylation specificity factor subunit 3-II	[R]	General function prediction only	Putative uncharacterized protein {ECO:0000313|EMBL:CAN82094.1} OS=Vitis vinifera (Grape) PE=4 SV=1	hypothetical protein VITISV_031210 [Vitis vinifera]
EVM0004121	Molecular Function: catalytic activity (GO:0003824);; Biological Process: cellular macromolecule metabolic process (GO:0044260);; Biological Process: nucleic acid metabolic process (GO:0090304);;	--	[R]	General function prediction only	Putative uncharacterized protein {ECO:0000313|EMBL:CAN67355.1} OS=Vitis vinifera (Grape) PE=4 SV=1	hypothetical protein VITISV_002170 [Vitis vinifera]
EVM0005146	Molecular Function: RNA binding (GO:0003723);; Molecular Function: RNA-directed DNA polymerase activity (GO:0003964);; Molecular Function: diacylglycerol kinase activity (GO:0004143);; Molecular Function: ATP binding (GO:0005524);; Molecular Function: GTP binding (GO:0005525);; Biological Process: trehalose biosynthetic process (GO:0005992);; Biological Process: RNA-dependent DNA biosynthetic pro…	K14972|2.28247e-150|vvi:100264243|K14972 PAX-interacting protein 1 | (RefSeq) mediator of RNA polymerase II transcription subunit 15a	[R]	General function prediction only	Putative uncharacterized protein {ECO:0000313|EMBL:CAN62294.1} OS=Vitis vinifera (Grape) PE=4 SV=1	hypothetical protein VITISV_019972 [Vitis vinifera]
EVM0007199	Molecular Function: RNA binding (GO:0003723);; Molecular Function: RNA-directed DNA polymerase activity (GO:0003964);; Biological Process: RNA-dependent DNA biosynthetic process (GO:0006278);;	--	[R]	General function prediction only	Putative uncharacterized protein {ECO:0000313|EMBL:CAN62294.1} OS=Vitis vinifera (Grape) PE=4 SV=1	hypothetical protein VITISV_019972 [Vitis vinifera]
EVM0007881	Molecular Function: DNA binding (GO:0003677);; Molecular Function: DNA topoisomerase activity (GO:0003916);; Biological Process: DNA replication (GO:0006260);; Biological Process: response to stress (GO:0006950);; Molecular Function: transferase activity, transferring phosphorus-containing groups (GO:0016772);; Cellular Component: intracellular organelle (GO:0043229);;	--	[R]	General function prediction only	Putative uncharacterized protein {ECO:0000313|EMBL:CAN77770.1} OS=Vitis vinifera (Grape) PE=4 SV=1	hypothetical protein VITISV_044337 [Vitis vinifera]
EVM0009116	Molecular Function: RNA binding (GO:0003723);; Molecular Function: RNA-directed DNA polymerase activity (GO:0003964);; Biological Process: RNA-dependent DNA biosynthetic process (GO:0006278);; Molecular Function: hydrolase activity (GO:0016787);; Molecular Function: metal ion binding (GO:0046872);;	K10691|0|vvi:100256705|K10691 E3 ubiquitin-protein ligase UBR4 [EC:2.3.2.27] | (RefSeq) auxin transport protein BIG	[R]	General function prediction only	Putative uncharacterized protein {ECO:0000313|EMBL:CAN78583.1} OS=Vitis vinifera (Grape) PE=4 SV=1	hypothetical protein VITISV_029931 [Vitis vinifera]
EVM0009428	Molecular Function: DNA binding (GO:0003677);; Molecular Function: RNA binding (GO:0003723);; Molecular Function: RNA-directed DNA polymerase activity (GO:0003964);; Molecular Function: helicase activity (GO:0004386);; Molecular Function: ATP binding (GO:0005524);; Biological Process: RNA-dependent DNA biosynthetic process (GO:0006278);; Biological Process: DNA repair (GO:0006281);; Molecular Fun…	K10691|0|vvi:100256705|K10691 E3 ubiquitin-protein ligase UBR4 [EC:2.3.2.27] | (RefSeq) auxin transport protein BIG	[R]	General function prediction only	Putative uncharacterized protein {ECO:0000313|EMBL:CAN77166.1} OS=Vitis vinifera (Grape) PE=4 SV=1	hypothetical protein VITISV_029835 [Vitis vinifera]
EVM0010354	Molecular Function: RNA binding (GO:0003723);; Molecular Function: RNA-directed DNA polymerase activity (GO:0003964);; Biological Process: RNA-dependent DNA biosynthetic process (GO:0006278);; Molecular Function: metal ion binding (GO:0046872);;	K13148|0|vvi:100261060|K13148 integrator complex subunit 11 [EC:3.1.27.-] | (RefSeq) cleavage and polyadenylation specificity factor subunit 3-II	[R]	General function prediction only	Putative uncharacterized protein {ECO:0000313|EMBL:CAN74759.1} OS=Vitis vinifera (Grape) PE=4 SV=1	hypothetical protein VITISV_011400 [Vitis vinifera]
EVM0011744	Molecular Function: nucleic acid binding (GO:0003676);; Molecular Function: transferase activity, transferring phosphorus-containing groups (GO:0016772);; Biological Process: cellular macromolecule biosynthetic process (GO:0034645);; Biological Process: nucleic acid metabolic process (GO:0090304);;	--	[R]	General function prediction only	Putative uncharacterized protein {ECO:0000313|EMBL:CAN64031.1} OS=Vitis vinifera (Grape) PE=4 SV=1	hypothetical protein VITISV_037889 [Vitis vinifera]
EVM0012444	Molecular Function: nucleic acid binding (GO:0003676);; Biological Process: DNA metabolic process (GO:0006259);; Molecular Function: transferase activity, transferring phosphorus-containing groups (GO:0016772);; Biological Process: cellular biosynthetic process (GO:0044249);; Biological Process: organic substance biosynthetic process (GO:1901576);;	--	[R]	General function prediction only	Putative uncharacterized protein {ECO:0000313|EMBL:CAN65298.1} OS=Vitis vinifera (Grape) PE=4 SV=1	hypothetical protein VITISV_008130 [Vitis vinifera]
EVM0012600	Molecular Function: nucleic acid binding (GO:0003676);; Molecular Function: catalytic activity (GO:0003824);; Biological Process: DNA metabolic process (GO:0006259);; Molecular Function: ion binding (GO:0043167);;	K13148|1.03502e-175|vvi:100261060|K13148 integrator complex subunit 11 [EC:3.1.27.-] | (RefSeq) cleavage and polyadenylation specificity factor subunit 3-II	[R]	General function prediction only	Putative uncharacterized protein {ECO:0000313|EMBL:CAN77614.1} OS=Vitis vinifera (Grape) PE=4 SV=1	hypothetical protein VITISV_035196 [Vitis vinifera]
EVM0014623	Molecular Function: binding (GO:0005488);;	K14404|1.78867e-67|vvi:100252331|K14404 cleavage and polyadenylation specificity factor subunit 4 | (RefSeq) uncharacterized LOC100252331	[R]	General function prediction only	Putative uncharacterized protein {ECO:0000313|EMBL:CAN73246.1} OS=Vitis vinifera (Grape) PE=4 SV=1	hypothetical protein VITISV_033288 [Vitis vinifera]
EVM0019043	Molecular Function: nucleotide binding (GO:0000166);; Molecular Function: RNA binding (GO:0003723);; Molecular Function: 3-beta-hydroxy-delta5-steroid dehydrogenase activity (GO:0003854);; Molecular Function: RNA-directed DNA polymerase activity (GO:0003964);; Biological Process: RNA-dependent DNA biosynthetic process (GO:0006278);; Biological Process: steroid biosynthetic process (GO:0006694);; …	K14972|2.55845e-138|vvi:100264243|K14972 PAX-interacting protein 1 | (RefSeq) mediator of RNA polymerase II transcription subunit 15a	[R]	General function prediction only	Putative uncharacterized protein {ECO:0000313|EMBL:CAN77614.1} OS=Vitis vinifera (Grape) PE=4 SV=1	hypothetical protein VITISV_035196 [Vitis vinifera]
EVM0019508	Molecular Function: DNA binding (GO:0003677);; Molecular Function: RNA binding (GO:0003723);; Molecular Function: RNA-directed DNA polymerase activity (GO:0003964);; Biological Process: RNA-dependent DNA biosynthetic process (GO:0006278);; Molecular Function: metal ion binding (GO:0046872);;	--	[R]	General function prediction only	Putative uncharacterized protein {ECO:0000313|EMBL:CAN78615.1} OS=Vitis vinifera (Grape) PE=4 SV=1	hypothetical protein VITISV_003657 [Vitis vinifera]
EVM0021863	Molecular Function: RNA binding (GO:0003723);; Molecular Function: RNA-directed DNA polymerase activity (GO:0003964);; Biological Process: RNA-dependent DNA biosynthetic process (GO:0006278);; Molecular Function: metal ion binding (GO:0046872);;	K13148|3.04323e-151|vvi:100261060|K13148 integrator complex subunit 11 [EC:3.1.27.-] | (RefSeq) cleavage and polyadenylation specificity factor subunit 3-II	[R]	General function prediction only	Putative uncharacterized protein {ECO:0000313|EMBL:CAN76931.1} OS=Vitis vinifera (Grape) PE=4 SV=1	PREDICTED: uncharacterized protein LOC104879993 [Vitis vinifera]
EVM0022044	Molecular Function: RNA binding (GO:0003723);; Molecular Function: RNA-directed DNA polymerase activity (GO:0003964);; Biological Process: RNA-dependent DNA biosynthetic process (GO:0006278);;	--	[R]	General function prediction only	Putative uncharacterized protein {ECO:0000313|EMBL:CAN61231.1} OS=Vitis vinifera (Grape) PE=4 SV=1	PREDICTED: uncharacterized protein LOC104879758 [Vitis vinifera]
EVM0022642	Molecular Function: RNA binding (GO:0003723);; Molecular Function: RNA-directed DNA polymerase activity (GO:0003964);; Molecular Function: diacylglycerol kinase activity (GO:0004143);; Biological Process: RNA-dependent DNA biosynthetic process (GO:0006278);; Biological Process: protein kinase C-activating G protein-coupled receptor signaling pathway (GO:0007205);;	--	[R]	General function prediction only	Putative uncharacterized protein {ECO:0000313|EMBL:CAN62294.1} OS=Vitis vinifera (Grape) PE=4 SV=1	PREDICTED: uncharacterized protein LOC104879995 [Vitis vinifera]
EVM0022976	Molecular Function: RNA binding (GO:0003723);; Molecular Function: RNA-directed DNA polymerase activity (GO:0003964);; Cellular Component: intracellular (GO:0005622);; Biological Process: RNA-dependent DNA biosynthetic process (GO:0006278);; Molecular Function: hydrolase activity (GO:0016787);; Biological Process: cellular process (GO:0044763);; Molecular Function: metal ion binding (GO:0046872);;	--	[R]	General function prediction only	Putative uncharacterized protein {ECO:0000313|EMBL:CAN62294.1} OS=Vitis vinifera (Grape) PE=4 SV=1	PREDICTED: uncharacterized protein LOC104880636 [Vitis vinifera]
EVM0025653	Molecular Function: transferase activity, transferring phosphorus-containing groups (GO:0016772);;	--	[R]	General function prediction only	Putative uncharacterized protein {ECO:0000313|EMBL:CAN62294.1} OS=Vitis vinifera (Grape) PE=4 SV=1	PREDICTED: uncharacterized protein LOC104881182 [Vitis vinifera]
EVM0025772	Molecular Function: nucleic acid binding (GO:0003676);; Molecular Function: catalytic activity (GO:0003824);; Biological Process: DNA metabolic process (GO:0006259);;	--	[R]	General function prediction only	Putative uncharacterized protein {ECO:0000313|EMBL:CAN72707.1} OS=Vitis vinifera (Grape) PE=4 SV=1	hypothetical protein VITISV_043786 [Vitis vinifera]
EVM0026055	Molecular Function: RNA binding (GO:0003723);; Molecular Function: RNA-directed DNA polymerase activity (GO:0003964);; Biological Process: RNA-dependent DNA biosynthetic process (GO:0006278);; Biological Process: cellular process (GO:0044763);;	--	[R]	General function prediction only	Putative uncharacterized protein {ECO:0000313|EMBL:CAN62294.1} OS=Vitis vinifera (Grape) PE=4 SV=1	PREDICTED: uncharacterized protein LOC104880636 [Vitis vinifera]
EVM0026702	Molecular Function: nucleic acid binding (GO:0003676);; Biological Process: cellular protein modification process (GO:0006464);; Molecular Function: transferase activity, transferring phosphorus-containing groups (GO:0016772);; Molecular Function: ligase activity (GO:0016874);; Biological Process: cellular macromolecule biosynthetic process (GO:0034645);; Biological Process: nucleic acid metaboli…	--	[R]	General function prediction only	Putative uncharacterized protein {ECO:0000313|EMBL:CAN62294.1} OS=Vitis vinifera (Grape) PE=4 SV=1	hypothetical protein VITISV_019972 [Vitis vinifera]
EVM0027492	Molecular Function: transferase activity, transferring phosphorus-containing groups (GO:0016772);; Molecular Function: organic cyclic compound binding (GO:0097159);; Molecular Function: heterocyclic compound binding (GO:1901363);;	--	[R]	General function prediction only	Putative uncharacterized protein {ECO:0000313|EMBL:CAN72456.1} OS=Vitis vinifera (Grape) PE=4 SV=1	hypothetical protein VITISV_026051 [Vitis vinifera]
EVM0029790	Molecular Function: nucleotide binding (GO:0000166);; Molecular Function: DNA binding (GO:0003677);; Biological Process: DNA repair (GO:0006281);; Biological Process: sulfur compound metabolic process (GO:0006790);; Molecular Function: transferase activity, transferring phosphorus-containing groups (GO:0016772);; Molecular Function: nucleoside-triphosphatase activity (GO:0017111);; Biological Pro…	K13148|0|vvi:100261060|K13148 integrator complex subunit 11 [EC:3.1.27.-] | (RefSeq) cleavage and polyadenylation specificity factor subunit 3-II	[R]	General function prediction only	Putative uncharacterized protein {ECO:0000313|EMBL:CAN77614.1} OS=Vitis vinifera (Grape) PE=4 SV=1	hypothetical protein VITISV_035196 [Vitis vinifera]
EVM0030346	Molecular Function: RNA binding (GO:0003723);; Molecular Function: RNA-directed DNA polymerase activity (GO:0003964);; Biological Process: RNA-dependent DNA biosynthetic process (GO:0006278);;	K13148|1.47268e-163|vvi:100261060|K13148 integrator complex subunit 11 [EC:3.1.27.-] | (RefSeq) cleavage and polyadenylation specificity factor subunit 3-II	[R]	General function prediction only	Putative uncharacterized protein {ECO:0000313|EMBL:CAN61231.1} OS=Vitis vinifera (Grape) PE=4 SV=1	hypothetical protein VITISV_041719 [Vitis vinifera]
EVM0030429	Molecular Function: nucleic acid binding (GO:0003676);; Molecular Function: transferase activity, transferring phosphorus-containing groups (GO:0016772);; Biological Process: primary metabolic process (GO:0044238);; Biological Process: cellular macromolecule metabolic process (GO:0044260);; Biological Process: organic cyclic compound metabolic process (GO:1901360);; Biological Process: organic su…	K14972|6.1226e-111|vvi:100264243|K14972 PAX-interacting protein 1 | (RefSeq) mediator of RNA polymerase II transcription subunit 15a	[K]	Transcription	Putative uncharacterized protein {ECO:0000313|EMBL:CAN78806.1} OS=Vitis vinifera (Grape) PE=4 SV=1	PREDICTED: uncharacterized protein LOC104878337, partial [Vitis vinifera]
EVM0035601	Molecular Function: RNA binding (GO:0003723);; Molecular Function: RNA-directed DNA polymerase activity (GO:0003964);; Molecular Function: helicase activity (GO:0004386);; Molecular Function: ATP binding (GO:0005524);; Biological Process: RNA-dependent DNA biosynthetic process (GO:0006278);; Molecular Function: zinc ion binding (GO:0008270);;	K13148|7.59407e-178|vvi:100261060|K13148 integrator complex subunit 11 [EC:3.1.27.-] | (RefSeq) cleavage and polyadenylation specificity factor subunit 3-II	[R]	General function prediction only	Putative uncharacterized protein {ECO:0000313|EMBL:CAN73833.1} OS=Vitis vinifera (Grape) PE=4 SV=1	hypothetical protein VITISV_034783 [Vitis vinifera]
EVM0036182	Molecular Function: nucleic acid binding (GO:0003676);; Molecular Function: catalytic activity (GO:0003824);; Biological Process: DNA metabolic process (GO:0006259);;	K10691|0|vvi:100256705|K10691 E3 ubiquitin-protein ligase UBR4 [EC:2.3.2.27] | (RefSeq) auxin transport protein BIG	[R]	General function prediction only	Putative uncharacterized protein {ECO:0000313|EMBL:CAN77166.1} OS=Vitis vinifera (Grape) PE=4 SV=1	hypothetical protein VITISV_029835 [Vitis vinifera]
EVM0040577	Molecular Function: nucleotide binding (GO:0000166);; Molecular Function: nucleic acid binding (GO:0003676);; Molecular Function: protein kinase activity (GO:0004672);; Biological Process: DNA metabolic process (GO:0006259);; Biological Process: sulfur compound metabolic process (GO:0006790);; Biological Process: phosphate-containing compound metabolic process (GO:0006796);; Biological Process: r…	K14972|0|vvi:100264243|K14972 PAX-interacting protein 1 | (RefSeq) mediator of RNA polymerase II transcription subunit 15a	[R]	General function prediction only	Putative uncharacterized protein {ECO:0000313|EMBL:CAN68348.1} OS=Vitis vinifera (Grape) PE=4 SV=1	hypothetical protein VITISV_032025 [Vitis vinifera]
EVM0000730	Molecular Function: RNA binding (GO:0003723);; Molecular Function: RNA-directed DNA polymerase activity (GO:0003964);; Molecular Function: RNA-DNA hybrid ribonuclease activity (GO:0004523);; Biological Process: RNA-dependent DNA biosynthetic process (GO:0006278);; Biological Process: DNA integration (GO:0015074);;	--	[R]	General function prediction only	Putative uncharacterized protein {ECO:0000313|EMBL:CAN70173.1} OS=Vitis vinifera (Grape) PE=4 SV=1	hypothetical protein VITISV_041603 [Vitis vinifera]
EVM0002816	Molecular Function: catalytic activity (GO:0003824);; Molecular Function: binding (GO:0005488);; Biological Process: metabolic process (GO:0008152);; Biological Process: cellular process (GO:0009987);;	--	[R]	General function prediction only	Putative uncharacterized protein {ECO:0000313|EMBL:CAN60892.1} OS=Vitis vinifera (Grape) PE=4 SV=1	hypothetical protein VITISV_040647 [Vitis vinifera]
EVM0003793	--	--	[R]	General function prediction only	Putative uncharacterized protein {ECO:0000313|EMBL:CAN70398.1} OS=Vitis vinifera (Grape) PE=4 SV=1	hypothetical protein VITISV_039104 [Vitis vinifera]
EVM0004736	Molecular Function: RNA binding (GO:0003723);; Molecular Function: RNA-directed DNA polymerase activity (GO:0003964);; Molecular Function: RNA-DNA hybrid ribonuclease activity (GO:0004523);; Biological Process: RNA-dependent DNA biosynthetic process (GO:0006278);; Biological Process: DNA integration (GO:0015074);;	--	[R]	General function prediction only	Putative uncharacterized protein {ECO:0000313|EMBL:CAN82756.1} OS=Vitis vinifera (Grape) PE=4 SV=1	PREDICTED: uncharacterized protein LOC100249206, partial [Vitis vinifera]
EVM0005294	Molecular Function: RNA binding (GO:0003723);; Molecular Function: RNA-directed DNA polymerase activity (GO:0003964);; Molecular Function: RNA-DNA hybrid ribonuclease activity (GO:0004523);; Biological Process: RNA-dependent DNA biosynthetic process (GO:0006278);; Biological Process: DNA integration (GO:0015074);;	--	[R]	General function prediction only	Putative uncharacterized protein {ECO:0000313|EMBL:CAN62090.1} OS=Vitis vinifera (Grape) PE=4 SV=1	hypothetical protein VITISV_013805 [Vitis vinifera]
EVM0006306	--	--	[R]	General function prediction only	Putative uncharacterized protein {ECO:0000313|EMBL:CAN72386.1} OS=Vitis vinifera (Grape) PE=4 SV=1	hypothetical protein VITISV_016036 [Vitis vinifera]
EVM0007214	Molecular Function: nucleic acid binding (GO:0003676);; Molecular Function: catalytic activity (GO:0003824);; Biological Process: DNA metabolic process (GO:0006259);;	--	[R]	General function prediction only	Putative uncharacterized protein {ECO:0000313|EMBL:CAN83961.1} OS=Vitis vinifera (Grape) PE=4 SV=1	hypothetical protein VITISV_011587 [Vitis vinifera]
EVM0008531	--	--	[R]	General function prediction only	Putative uncharacterized protein {ECO:0000313|EMBL:CAN66592.1} OS=Vitis vinifera (Grape) PE=4 SV=1	hypothetical protein VITISV_028804 [Vitis vinifera]
EVM0008805	Molecular Function: RNA binding (GO:0003723);; Molecular Function: RNA-directed DNA polymerase activity (GO:0003964);; Molecular Function: RNA-DNA hybrid ribonuclease activity (GO:0004523);; Biological Process: RNA-dependent DNA biosynthetic process (GO:0006278);; Biological Process: DNA integration (GO:0015074);;	--	[R]	General function prediction only	Putative uncharacterized protein {ECO:0000313|EMBL:CAN74627.1} OS=Vitis vinifera (Grape) PE=4 SV=1	hypothetical protein VITISV_037486 [Vitis vinifera]
EVM0009400	--	--	[R]	General function prediction only	Putative uncharacterized protein {ECO:0000313|EMBL:CAN79907.1} OS=Vitis vinifera (Grape) PE=4 SV=1	hypothetical protein VITISV_034934 [Vitis vinifera]
EVM0010097	Molecular Function: nucleic acid binding (GO:0003676);; Molecular Function: RNA-DNA hybrid ribonuclease activity (GO:0004523);; Biological Process: DNA integration (GO:0015074);;	--	[R]	General function prediction only	Putative uncharacterized protein {ECO:0000313|EMBL:CAN65601.1} OS=Vitis vinifera (Grape) PE=4 SV=1	hypothetical protein VITISV_030284 [Vitis vinifera]
EVM0011461	Molecular Function: nucleic acid binding (GO:0003676);; Molecular Function: catalytic activity (GO:0003824);; Biological Process: DNA metabolic process (GO:0006259);;	--	[R]	General function prediction only	Putative uncharacterized protein {ECO:0000313|EMBL:CAN75930.1} OS=Vitis vinifera (Grape) PE=4 SV=1	hypothetical protein VITISV_038505 [Vitis vinifera]
EVM0011519	Molecular Function: nucleic acid binding (GO:0003676);; Molecular Function: catalytic activity (GO:0003824);; Biological Process: DNA metabolic process (GO:0006259);; Molecular Function: transition metal ion binding (GO:0046914);;	--	[R]	General function prediction only	Putative uncharacterized protein {ECO:0000313|EMBL:CAN63241.1} OS=Vitis vinifera (Grape) PE=4 SV=1	PREDICTED: uncharacterized protein LOC104881778 [Vitis vinifera]
EVM0011720	Molecular Function: binding (GO:0005488);;	--	[R]	General function prediction only	Putative uncharacterized protein {ECO:0000313|EMBL:CAN78055.1} OS=Vitis vinifera (Grape) PE=4 SV=1	hypothetical protein VITISV_001308 [Vitis vinifera]
EVM0013072	Molecular Function: nucleic acid binding (GO:0003676);; Molecular Function: catalytic activity (GO:0003824);; Biological Process: DNA metabolic process (GO:0006259);;	--	[R]	General function prediction only	Putative uncharacterized protein {ECO:0000313|EMBL:CAN77032.1} OS=Vitis vinifera (Grape) PE=4 SV=1	PREDICTED: uncharacterized protein LOC104881739 [Vitis vinifera]
EVM0014135	Molecular Function: RNA binding (GO:0003723);; Molecular Function: RNA-directed DNA polymerase activity (GO:0003964);; Molecular Function: RNA-DNA hybrid ribonuclease activity (GO:0004523);; Biological Process: RNA-dependent DNA biosynthetic process (GO:0006278);; Biological Process: DNA integration (GO:0015074);;	--	[R]	General function prediction only	Putative uncharacterized protein {ECO:0000313|EMBL:CAN74570.1} OS=Vitis vinifera (Grape) PE=4 SV=1	hypothetical protein VITISV_034081 [Vitis vinifera]
EVM0016090	--	--	--	--	Putative uncharacterized protein {ECO:0000313|EMBL:CAN76855.1} OS=Vitis vinifera (Grape) PE=4 SV=1	hypothetical protein VITISV_007394 [Vitis vinifera]
EVM0017510	--	--	[R]	General function prediction only	Putative uncharacterized protein {ECO:0000313|EMBL:CAN77445.1} OS=Vitis vinifera (Grape) PE=4 SV=1	hypothetical protein VITISV_023296 [Vitis vinifera]
EVM0017791	Molecular Function: nucleic acid binding (GO:0003676);; Molecular Function: catalytic activity (GO:0003824);; Biological Process: DNA metabolic process (GO:0006259);;	--	[R]	General function prediction only	Putative uncharacterized protein {ECO:0000313|EMBL:CAN66714.1} OS=Vitis vinifera (Grape) PE=4 SV=1	PREDICTED: uncharacterized protein LOC100854167 [Vitis vinifera]
EVM0018166	Molecular Function: RNA binding (GO:0003723);; Molecular Function: RNA-directed DNA polymerase activity (GO:0003964);; Molecular Function: RNA-DNA hybrid ribonuclease activity (GO:0004523);; Biological Process: RNA-dependent DNA biosynthetic process (GO:0006278);; Biological Process: DNA integration (GO:0015074);;	--	[R]	General function prediction only	Putative uncharacterized protein {ECO:0000313|EMBL:CAN68299.1} OS=Vitis vinifera (Grape) PE=4 SV=1	hypothetical protein VITISV_009905 [Vitis vinifera]
EVM0018232	--	--	[R]	General function prediction only	Putative uncharacterized protein {ECO:0000313|EMBL:CAN60892.1} OS=Vitis vinifera (Grape) PE=4 SV=1	PREDICTED: uncharacterized protein LOC104878938 [Vitis vinifera]
EVM0018273	Molecular Function: binding (GO:0005488);;	--	[R]	General function prediction only	Putative uncharacterized protein {ECO:0000313|EMBL:CAN76725.1} OS=Vitis vinifera (Grape) PE=4 SV=1	hypothetical protein VITISV_025463 [Vitis vinifera]
EVM0019000	--	--	[R]	General function prediction only	Putative uncharacterized protein {ECO:0000313|EMBL:CAN71171.1} OS=Vitis vinifera (Grape) PE=4 SV=1	hypothetical protein VITISV_037662 [Vitis vinifera]
EVM0019366	Molecular Function: RNA binding (GO:0003723);; Molecular Function: RNA-directed DNA polymerase activity (GO:0003964);; Molecular Function: RNA-DNA hybrid ribonuclease activity (GO:0004523);; Biological Process: RNA-dependent DNA biosynthetic process (GO:0006278);; Biological Process: cellular iron ion homeostasis (GO:0006879);; Molecular Function: ferric iron binding (GO:0008199);; Biological Pro…	--	[R]	General function prediction only	Putative uncharacterized protein {ECO:0000313|EMBL:CAN75930.1} OS=Vitis vinifera (Grape) PE=4 SV=1	PREDICTED: uncharacterized protein LOC100852562, partial [Vitis vinifera]
EVM0019556	Molecular Function: nucleic acid binding (GO:0003676);; Biological Process: DNA metabolic process (GO:0006259);;	--	--	--	Putative uncharacterized protein {ECO:0000313|EMBL:CAN73211.1} OS=Vitis vinifera (Grape) PE=4 SV=1	hypothetical protein VITISV_040705 [Vitis vinifera]
EVM0020182	--	--	[R]	General function prediction only	Putative uncharacterized protein {ECO:0000313|EMBL:CAN79456.1} OS=Vitis vinifera (Grape) PE=4 SV=1	PREDICTED: uncharacterized protein LOC104882404, partial [Vitis vinifera]
EVM0020205	--	--	[R]	General function prediction only	Putative uncharacterized protein {ECO:0000313|EMBL:CAN59929.1} (Fragment) OS=Vitis vinifera (Grape) PE=4 SV=1	PREDICTED: uncharacterized protein LOC100854167 [Vitis vinifera]
EVM0020475	Molecular Function: nucleic acid binding (GO:0003676);; Molecular Function: catalytic activity (GO:0003824);; Biological Process: DNA metabolic process (GO:0006259);;	--	[R]	General function prediction only	Putative uncharacterized protein {ECO:0000313|EMBL:CAN78842.1} OS=Vitis vinifera (Grape) PE=4 SV=1	hypothetical protein VITISV_015163 [Vitis vinifera]
EVM0020696	Molecular Function: RNA binding (GO:0003723);; Molecular Function: RNA-directed DNA polymerase activity (GO:0003964);; Molecular Function: RNA-DNA hybrid ribonuclease activity (GO:0004523);; Biological Process: RNA-dependent DNA biosynthetic process (GO:0006278);; Biological Process: DNA integration (GO:0015074);;	--	[R]	General function prediction only	Putative uncharacterized protein {ECO:0000313|EMBL:CAN73084.1} OS=Vitis vinifera (Grape) PE=4 SV=1	PREDICTED: uncharacterized protein LOC104882649 [Vitis vinifera]
EVM0021283	Molecular Function: nucleic acid binding (GO:0003676);; Molecular Function: catalytic activity (GO:0003824);; Biological Process: DNA metabolic process (GO:0006259);;	--	[R]	General function prediction only	Putative uncharacterized protein {ECO:0000313|EMBL:CAN62090.1} OS=Vitis vinifera (Grape) PE=4 SV=1	hypothetical protein VITISV_013805 [Vitis vinifera]
EVM0021633	Molecular Function: catalytic activity (GO:0003824);; Molecular Function: binding (GO:0005488);; Biological Process: metabolic process (GO:0008152);; Biological Process: cellular process (GO:0009987);;	--	[R]	General function prediction only	Putative uncharacterized protein {ECO:0000313|EMBL:CAN67851.1} OS=Vitis vinifera (Grape) PE=4 SV=1	hypothetical protein VITISV_020214 [Vitis vinifera]
EVM0022133	Molecular Function: nucleic acid binding (GO:0003676);; Molecular Function: catalytic activity (GO:0003824);; Biological Process: DNA metabolic process (GO:0006259);;	--	--	--	Putative uncharacterized protein {ECO:0000313|EMBL:CAN70432.1} OS=Vitis vinifera (Grape) PE=4 SV=1	hypothetical protein VITISV_041829 [Vitis vinifera]
EVM0022142	Molecular Function: RNA binding (GO:0003723);; Molecular Function: RNA-directed DNA polymerase activity (GO:0003964);; Biological Process: RNA-dependent DNA biosynthetic process (GO:0006278);; Biological Process: DNA integration (GO:0015074);;	--	[R]	General function prediction only	Putative uncharacterized protein {ECO:0000313|EMBL:CAN72666.1} OS=Vitis vinifera (Grape) PE=4 SV=1	hypothetical protein VITISV_015119 [Vitis vinifera]
EVM0022331	Molecular Function: nucleic acid binding (GO:0003676);; Molecular Function: catalytic activity (GO:0003824);; Biological Process: DNA metabolic process (GO:0006259);;	--	[R]	General function prediction only	Putative uncharacterized protein {ECO:0000313|EMBL:CAN61734.1} OS=Vitis vinifera (Grape) PE=4 SV=1	PREDICTED: uncharacterized protein LOC104881778 [Vitis vinifera]
EVM0024159	--	--	[R]	General function prediction only	Putative uncharacterized protein {ECO:0000313|EMBL:CAN79456.1} OS=Vitis vinifera (Grape) PE=4 SV=1	hypothetical protein VITISV_004376 [Vitis vinifera]
EVM0024859	--	--	[R]	General function prediction only	Putative uncharacterized protein {ECO:0000313|EMBL:CAN66583.1} OS=Vitis vinifera (Grape) PE=4 SV=1	hypothetical protein VITISV_017092 [Vitis vinifera]
EVM0026164	--	--	[R]	General function prediction only	Putative uncharacterized protein {ECO:0000313|EMBL:CAN61674.1} OS=Vitis vinifera (Grape) PE=4 SV=1	hypothetical protein VITISV_029322 [Vitis vinifera]
EVM0026632	Molecular Function: nucleic acid binding (GO:0003676);; Molecular Function: catalytic activity (GO:0003824);; Biological Process: DNA metabolic process (GO:0006259);;	--	[R]	General function prediction only	Putative uncharacterized protein {ECO:0000313|EMBL:CAN66592.1} OS=Vitis vinifera (Grape) PE=4 SV=1	hypothetical protein VITISV_028804 [Vitis vinifera]
EVM0027003	--	--	[R]	General function prediction only	Putative uncharacterized protein {ECO:0000313|EMBL:CAN66714.1} OS=Vitis vinifera (Grape) PE=4 SV=1	PREDICTED: uncharacterized protein LOC100852472 [Vitis vinifera]
EVM0028001	Molecular Function: RNA binding (GO:0003723);; Molecular Function: RNA-directed DNA polymerase activity (GO:0003964);; Molecular Function: RNA-DNA hybrid ribonuclease activity (GO:0004523);; Biological Process: RNA-dependent DNA biosynthetic process (GO:0006278);; Biological Process: DNA integration (GO:0015074);;	--	[R]	General function prediction only	Putative uncharacterized protein {ECO:0000313|EMBL:CAN74038.1} OS=Vitis vinifera (Grape) PE=4 SV=1	hypothetical protein VITISV_028523 [Vitis vinifera]
EVM0028035	Molecular Function: nucleic acid binding (GO:0003676);; Molecular Function: catalytic activity (GO:0003824);; Biological Process: DNA integration (GO:0015074);;	--	[R]	General function prediction only	Putative uncharacterized protein {ECO:0000313|EMBL:CAN65804.1} OS=Vitis vinifera (Grape) PE=4 SV=1	hypothetical protein VITISV_014922 [Vitis vinifera]
EVM0029008	Molecular Function: RNA binding (GO:0003723);; Molecular Function: RNA-directed DNA polymerase activity (GO:0003964);; Molecular Function: RNA-DNA hybrid ribonuclease activity (GO:0004523);; Biological Process: RNA-dependent DNA biosynthetic process (GO:0006278);; Biological Process: DNA integration (GO:0015074);;	--	[R]	General function prediction only	Putative uncharacterized protein {ECO:0000313|EMBL:CAN79817.1} OS=Vitis vinifera (Grape) PE=4 SV=1	hypothetical protein VITISV_006609 [Vitis vinifera]
EVM0029677	--	--	[R]	General function prediction only	Putative uncharacterized protein {ECO:0000313|EMBL:CAN61210.1} OS=Vitis vinifera (Grape) PE=4 SV=1	PREDICTED: uncharacterized protein LOC100249206, partial [Vitis vinifera]
EVM0031992	Molecular Function: nucleic acid binding (GO:0003676);; Molecular Function: catalytic activity (GO:0003824);; Biological Process: DNA integration (GO:0015074);;	--	[R]	General function prediction only	Putative uncharacterized protein {ECO:0000313|EMBL:CAN60724.1} OS=Vitis vinifera (Grape) PE=4 SV=1	hypothetical protein VITISV_019060 [Vitis vinifera]
EVM0032493	--	--	[R]	General function prediction only	Putative uncharacterized protein {ECO:0000313|EMBL:CAN72666.1} OS=Vitis vinifera (Grape) PE=4 SV=1	hypothetical protein VITISV_015119 [Vitis vinifera]
EVM0032711	Molecular Function: nucleic acid binding (GO:0003676);; Molecular Function: catalytic activity (GO:0003824);; Biological Process: DNA metabolic process (GO:0006259);;	--	[R]	General function prediction only	Putative uncharacterized protein {ECO:0000313|EMBL:CAN81618.1} OS=Vitis vinifera (Grape) PE=4 SV=1	hypothetical protein VITISV_001999 [Vitis vinifera]
EVM0032755	Molecular Function: RNA binding (GO:0003723);; Molecular Function: RNA-directed DNA polymerase activity (GO:0003964);; Molecular Function: RNA-DNA hybrid ribonuclease activity (GO:0004523);; Biological Process: RNA-dependent DNA biosynthetic process (GO:0006278);; Biological Process: DNA integration (GO:0015074);;	--	[R]	General function prediction only	Putative uncharacterized protein {ECO:0000313|EMBL:CAN75930.1} OS=Vitis vinifera (Grape) PE=4 SV=1	hypothetical protein VITISV_038505 [Vitis vinifera]
EVM0033376	--	--	[R]	General function prediction only	Putative uncharacterized protein {ECO:0000313|EMBL:CAN66714.1} OS=Vitis vinifera (Grape) PE=4 SV=1	PREDICTED: uncharacterized protein LOC100854167 [Vitis vinifera]
EVM0033902	Molecular Function: RNA binding (GO:0003723);; Molecular Function: RNA-directed DNA polymerase activity (GO:0003964);; Molecular Function: RNA-DNA hybrid ribonuclease activity (GO:0004523);; Biological Process: RNA-dependent DNA biosynthetic process (GO:0006278);; Biological Process: DNA integration (GO:0015074);;	--	[R]	General function prediction only	Putative uncharacterized protein {ECO:0000313|EMBL:CAN75619.1} OS=Vitis vinifera (Grape) PE=4 SV=1	hypothetical protein VITISV_023700 [Vitis vinifera]
EVM0034514	--	--	[R]	General function prediction only	Putative uncharacterized protein {ECO:0000313|EMBL:CAN83961.1} OS=Vitis vinifera (Grape) PE=4 SV=1	hypothetical protein VITISV_011587 [Vitis vinifera]
EVM0034678	Molecular Function: RNA binding (GO:0003723);; Molecular Function: RNA-directed DNA polymerase activity (GO:0003964);; Biological Process: RNA-dependent DNA biosynthetic process (GO:0006278);; Biological Process: DNA integration (GO:0015074);;	--	[R]	General function prediction only	Putative uncharacterized protein {ECO:0000313|EMBL:CAN64465.1} OS=Vitis vinifera (Grape) PE=4 SV=1	PREDICTED: uncharacterized protein LOC104881778 [Vitis vinifera]
EVM0035196	Molecular Function: RNA binding (GO:0003723);; Molecular Function: RNA-directed DNA polymerase activity (GO:0003964);; Molecular Function: RNA-DNA hybrid ribonuclease activity (GO:0004523);; Biological Process: RNA-dependent DNA biosynthetic process (GO:0006278);; Biological Process: DNA integration (GO:0015074);;	--	[R]	General function prediction only	Putative uncharacterized protein {ECO:0000313|EMBL:CAN62911.1} OS=Vitis vinifera (Grape) PE=4 SV=1	hypothetical protein VITISV_036452 [Vitis vinifera]
EVM0037212	--	--	[R]	General function prediction only	Putative uncharacterized protein {ECO:0000313|EMBL:CAN71226.1} OS=Vitis vinifera (Grape) PE=4 SV=1	hypothetical protein VITISV_034453 [Vitis vinifera]
EVM0038278	Molecular Function: catalytic activity (GO:0003824);; Molecular Function: binding (GO:0005488);; Biological Process: metabolic process (GO:0008152);; Biological Process: cellular process (GO:0009987);;	--	[R]	General function prediction only	Putative uncharacterized protein {ECO:0000313|EMBL:CAN60550.1} OS=Vitis vinifera (Grape) PE=4 SV=1	hypothetical protein VITISV_040254 [Vitis vinifera]
EVM0038348	Molecular Function: RNA binding (GO:0003723);; Molecular Function: RNA-directed DNA polymerase activity (GO:0003964);; Molecular Function: RNA-DNA hybrid ribonuclease activity (GO:0004523);; Biological Process: RNA-dependent DNA biosynthetic process (GO:0006278);; Biological Process: DNA integration (GO:0015074);;	--	[R]	General function prediction only	Putative uncharacterized protein {ECO:0000313|EMBL:CAN63271.1} OS=Vitis vinifera (Grape) PE=4 SV=1	PREDICTED: uncharacterized protein LOC104881739 [Vitis vinifera]
EVM0038572	Molecular Function: nucleic acid binding (GO:0003676);; Molecular Function: RNA-DNA hybrid ribonuclease activity (GO:0004523);; Biological Process: DNA integration (GO:0015074);;	--	[R]	General function prediction only	Putative uncharacterized protein {ECO:0000313|EMBL:CAN61674.1} OS=Vitis vinifera (Grape) PE=4 SV=1	PREDICTED: uncharacterized protein LOC104882438 [Vitis vinifera]
EVM0038971	--	--	[R]	General function prediction only	Putative uncharacterized protein {ECO:0000313|EMBL:CAN76756.1} OS=Vitis vinifera (Grape) PE=4 SV=1	hypothetical protein VITISV_012606 [Vitis vinifera]
EVM0039075	Molecular Function: RNA binding (GO:0003723);; Molecular Function: RNA-directed DNA polymerase activity (GO:0003964);; Molecular Function: RNA-DNA hybrid ribonuclease activity (GO:0004523);; Biological Process: RNA-dependent DNA biosynthetic process (GO:0006278);; Biological Process: DNA integration (GO:0015074);;	--	[R]	General function prediction only	Putative uncharacterized protein {ECO:0000313|EMBL:CAN83278.1} OS=Vitis vinifera (Grape) PE=4 SV=1	hypothetical protein VITISV_009181 [Vitis vinifera]
EVM0000121	Molecular Function: DNA binding (GO:0003677);; Molecular Function: RNA binding (GO:0003723);; Molecular Function: RNA-directed DNA polymerase activity (GO:0003964);; Molecular Function: endonuclease activity (GO:0004519);; Cellular Component: intracellular (GO:0005622);; Biological Process: RNA-dependent DNA biosynthetic process (GO:0006278);; Biological Process: DNA repair (GO:0006281);;	--	[R]	General function prediction only	Putative uncharacterized protein {ECO:0000313|EMBL:CAN68464.1} OS=Vitis vinifera (Grape) PE=4 SV=1	hypothetical protein VITISV_016830 [Vitis vinifera]
EVM0001236	Molecular Function: DNA binding (GO:0003677);; Molecular Function: RNA binding (GO:0003723);; Molecular Function: RNA-directed DNA polymerase activity (GO:0003964);; Molecular Function: endonuclease activity (GO:0004519);; Cellular Component: nucleus (GO:0005634);; Biological Process: RNA-dependent DNA biosynthetic process (GO:0006278);; Biological Process: DNA repair (GO:0006281);;	--	[R]	General function prediction only	Putative uncharacterized protein {ECO:0000313|EMBL:CAN67224.1} OS=Vitis vinifera (Grape) PE=4 SV=1	hypothetical protein VITISV_029053 [Vitis vinifera]
EVM0002519	Molecular Function: catalytic activity (GO:0003824);; Biological Process: cellular process (GO:0009987);; Molecular Function: organic cyclic compound binding (GO:0097159);; Molecular Function: heterocyclic compound binding (GO:1901363);;	--	[R]	General function prediction only	Putative uncharacterized protein {ECO:0000313|EMBL:CAN75040.1} OS=Vitis vinifera (Grape) PE=4 SV=1	hypothetical protein VITISV_026478 [Vitis vinifera]
EVM0002622	Molecular Function: catalytic activity (GO:0003824);; Biological Process: cellular process (GO:0009987);; Molecular Function: organic cyclic compound binding (GO:0097159);; Molecular Function: heterocyclic compound binding (GO:1901363);;	--	[R]	General function prediction only	Kinesin-like protein {ECO:0000256|RuleBase:RU000394} OS=Vitis vinifera (Grape) PE=3 SV=1	hypothetical protein VITISV_031562 [Vitis vinifera]
EVM0007182	Molecular Function: DNA binding (GO:0003677);; Molecular Function: RNA binding (GO:0003723);; Molecular Function: RNA-directed DNA polymerase activity (GO:0003964);; Molecular Function: endonuclease activity (GO:0004519);; Cellular Component: intracellular (GO:0005622);; Biological Process: RNA-dependent DNA biosynthetic process (GO:0006278);; Biological Process: DNA repair (GO:0006281);;	--	[R]	General function prediction only	Putative uncharacterized protein {ECO:0000313|EMBL:CAN72476.1} OS=Vitis vinifera (Grape) PE=4 SV=1	hypothetical protein VITISV_022512 [Vitis vinifera]
EVM0008538	--	--	--	--	Putative uncharacterized protein {ECO:0000313|EMBL:CAN62539.1} OS=Vitis vinifera (Grape) PE=4 SV=1	hypothetical protein VITISV_031160 [Vitis vinifera]
EVM0008611	--	--	[R]	General function prediction only	Putative uncharacterized protein {ECO:0000313|EMBL:CAN64404.1} OS=Vitis vinifera (Grape) PE=4 SV=1	hypothetical protein VITISV_003508 [Vitis vinifera]
EVM0013059	Molecular Function: DNA binding (GO:0003677);; Molecular Function: RNA binding (GO:0003723);; Molecular Function: motor activity (GO:0003774);; Molecular Function: RNA-directed DNA polymerase activity (GO:0003964);; Molecular Function: endonuclease activity (GO:0004519);; Molecular Function: ATP binding (GO:0005524);; Biological Process: RNA-dependent DNA biosynthetic process (GO:0006278);; Biolo…	--	[R]	General function prediction only	Putative uncharacterized protein {ECO:0000313|EMBL:CAN70278.1} OS=Vitis vinifera (Grape) PE=4 SV=1	hypothetical protein VITISV_015612 [Vitis vinifera]
EVM0019802	Molecular Function: RNA binding (GO:0003723);; Molecular Function: RNA-directed DNA polymerase activity (GO:0003964);; Biological Process: RNA-dependent DNA biosynthetic process (GO:0006278);;	--	[R]	General function prediction only	Putative uncharacterized protein {ECO:0000313|EMBL:CAN69237.1} OS=Vitis vinifera (Grape) PE=4 SV=1	hypothetical protein VITISV_006535 [Vitis vinifera]
EVM0020056	Molecular Function: nucleic acid binding (GO:0003676);; Molecular Function: catalytic activity (GO:0003824);; Biological Process: DNA metabolic process (GO:0006259);;	--	[R]	General function prediction only	Putative uncharacterized protein {ECO:0000313|EMBL:CAN70669.1} OS=Vitis vinifera (Grape) PE=4 SV=1	hypothetical protein VITISV_037506 [Vitis vinifera]
EVM0020460	Molecular Function: nucleic acid binding (GO:0003676);; Molecular Function: catalytic activity (GO:0003824);; Biological Process: DNA metabolic process (GO:0006259);;	--	[R]	General function prediction only	Putative uncharacterized protein {ECO:0000313|EMBL:CAN74319.1} OS=Vitis vinifera (Grape) PE=4 SV=1	hypothetical protein VITISV_035345 [Vitis vinifera]
EVM0023303	--	--	[R]	General function prediction only	Putative uncharacterized protein {ECO:0000313|EMBL:CAN66330.1} OS=Vitis vinifera (Grape) PE=4 SV=1	hypothetical protein VITISV_000598 [Vitis vinifera]
EVM0024796	--	--	[R]	General function prediction only	Putative uncharacterized protein {ECO:0000313|EMBL:CAN66330.1} OS=Vitis vinifera (Grape) PE=4 SV=1	hypothetical protein VITISV_000598 [Vitis vinifera]
EVM0024855	Molecular Function: DNA binding (GO:0003677);; Molecular Function: RNA binding (GO:0003723);; Molecular Function: RNA-directed DNA polymerase activity (GO:0003964);; Molecular Function: endonuclease activity (GO:0004519);; Cellular Component: intracellular (GO:0005622);; Biological Process: RNA-dependent DNA biosynthetic process (GO:0006278);; Biological Process: DNA repair (GO:0006281);; Molecul…	--	[R]	General function prediction only	Putative uncharacterized protein {ECO:0000313|EMBL:CAN62679.1} OS=Vitis vinifera (Grape) PE=4 SV=1	hypothetical protein VITISV_012001 [Vitis vinifera]
EVM0026595	Molecular Function: DNA binding (GO:0003677);; Molecular Function: RNA binding (GO:0003723);; Molecular Function: RNA-directed DNA polymerase activity (GO:0003964);; Molecular Function: endonuclease activity (GO:0004519);; Cellular Component: intracellular (GO:0005622);; Biological Process: RNA-dependent DNA biosynthetic process (GO:0006278);; Biological Process: DNA repair (GO:0006281);; Molecul…	--	[R]	General function prediction only	Putative uncharacterized protein {ECO:0000313|EMBL:CAN66642.1} OS=Vitis vinifera (Grape) PE=4 SV=1	hypothetical protein VITISV_008302 [Vitis vinifera]
EVM0028407	Molecular Function: nucleotide binding (GO:0000166);; Molecular Function: nucleic acid binding (GO:0003676);; Biological Process: DNA metabolic process (GO:0006259);; Cellular Component: membrane (GO:0016020);; Molecular Function: transferase activity (GO:0016740);; Molecular Function: hydrolase activity (GO:0016787);; Biological Process: cellular macromolecule biosynthetic process (GO:0034645);;…	--	[R]	General function prediction only	Putative uncharacterized protein {ECO:0000313|EMBL:CAN68820.1} OS=Vitis vinifera (Grape) PE=4 SV=1	hypothetical protein VITISV_009132 [Vitis vinifera]
EVM0030386	Molecular Function: DNA binding (GO:0003677);; Molecular Function: RNA binding (GO:0003723);; Molecular Function: RNA-directed DNA polymerase activity (GO:0003964);; Molecular Function: endonuclease activity (GO:0004519);; Cellular Component: nucleus (GO:0005634);; Biological Process: RNA-dependent DNA biosynthetic process (GO:0006278);; Biological Process: DNA repair (GO:0006281);;	--	[R]	General function prediction only	Putative uncharacterized protein {ECO:0000313|EMBL:CAN77641.1} OS=Vitis vinifera (Grape) PE=4 SV=1	hypothetical protein VITISV_007623 [Vitis vinifera]
EVM0032143	Cellular Component: 1,3-beta-D-glucan synthase complex (GO:0000148);; Biological Process: amino acid transmembrane transport (GO:0003333);; Molecular Function: RNA binding (GO:0003723);; Molecular Function: motor activity (GO:0003774);; Molecular Function: 1,3-beta-D-glucan synthase activity (GO:0003843);; Molecular Function: RNA-directed DNA polymerase activity (GO:0003964);; Molecular Function:…	--	[R]	General function prediction only	Putative uncharacterized protein {ECO:0000313|EMBL:CAN75609.1} OS=Vitis vinifera (Grape) PE=4 SV=1	hypothetical protein VITISV_002943 [Vitis vinifera]
EVM0032197	Molecular Function: RNA binding (GO:0003723);; Molecular Function: RNA-directed DNA polymerase activity (GO:0003964);; Cellular Component: intracellular (GO:0005622);; Biological Process: RNA-dependent DNA biosynthetic process (GO:0006278);;	--	[R]	General function prediction only	Putative uncharacterized protein {ECO:0000313|EMBL:CAN74004.1} OS=Vitis vinifera (Grape) PE=4 SV=1	hypothetical protein VITISV_006235 [Vitis vinifera]
EVM0036904	Molecular Function: nucleotide binding (GO:0000166);; Molecular Function: nucleic acid binding (GO:0003676);; Biological Process: DNA metabolic process (GO:0006259);; Cellular Component: membrane (GO:0016020);; Molecular Function: transferase activity (GO:0016740);; Molecular Function: hydrolase activity (GO:0016787);; Biological Process: cellular macromolecule biosynthetic process (GO:0034645);;…	--	[R]	General function prediction only	Putative uncharacterized protein {ECO:0000313|EMBL:CAN74312.1} OS=Vitis vinifera (Grape) PE=4 SV=1	hypothetical protein VITISV_037520 [Vitis vinifera]
EVM0000679	Molecular Function: copper ion binding (GO:0005507);; Biological Process: lignin catabolic process (GO:0046274);; Cellular Component: apoplast (GO:0048046);; Molecular Function: hydroquinone:oxygen oxidoreductase activity (GO:0052716);; Biological Process: oxidation-reduction process (GO:0055114);;	K05909|0|vvi:100852744|K05909 laccase [EC:1.10.3.2] | (RefSeq) laccase-15	[Q]	Secondary metabolites biosynthesis, transport and catabolism	Laccase {ECO:0000256|RuleBase:RU361119} OS=Vitis vinifera (Grape) PE=3 SV=1	PREDICTED: laccase-15-like [Vitis vinifera]
EVM0001822	Molecular Function: copper ion binding (GO:0005507);; Biological Process: lignin catabolic process (GO:0046274);; Cellular Component: apoplast (GO:0048046);; Molecular Function: hydroquinone:oxygen oxidoreductase activity (GO:0052716);; Biological Process: oxidation-reduction process (GO:0055114);;	K05909|0|vvi:100855341|K05909 laccase [EC:1.10.3.2] | (RefSeq) laccase-15-like	[Q]	Secondary metabolites biosynthesis, transport and catabolism	Laccase {ECO:0000256|RuleBase:RU361119} OS=Vitis vinifera (Grape) PE=3 SV=1	PREDICTED: laccase-15-like [Vitis vinifera]
EVM0011207	Molecular Function: copper ion binding (GO:0005507);; Molecular Function: oxidoreductase activity (GO:0016491);; Biological Process: oxidation-reduction process (GO:0055114);;	--	[Q]	Secondary metabolites biosynthesis, transport and catabolism	Putative uncharacterized protein {ECO:0000313|EMBL:CAN68492.1} OS=Vitis vinifera (Grape) PE=4 SV=1	hypothetical protein VITISV_042551 [Vitis vinifera]
EVM0012440	Molecular Function: copper ion binding (GO:0005507);; Biological Process: lignin catabolic process (GO:0046274);; Cellular Component: apoplast (GO:0048046);; Molecular Function: hydroquinone:oxygen oxidoreductase activity (GO:0052716);; Biological Process: oxidation-reduction process (GO:0055114);;	--	[Q]	Secondary metabolites biosynthesis, transport and catabolism	Laccase, putative {ECO:0000313|EMBL:EEF35289.1} OS=Ricinus communis (Castor bean) PE=4 SV=1	PREDICTED: laccase-15-like [Vitis vinifera]
EVM0013622	Molecular Function: copper ion binding (GO:0005507);; Biological Process: lignin catabolic process (GO:0046274);; Cellular Component: apoplast (GO:0048046);; Molecular Function: hydroquinone:oxygen oxidoreductase activity (GO:0052716);; Biological Process: oxidation-reduction process (GO:0055114);;	K05909|0|vvi:100261086|K05909 laccase [EC:1.10.3.2] | (RefSeq) laccase-14	[Q]	Secondary metabolites biosynthesis, transport and catabolism	Laccase {ECO:0000256|RuleBase:RU361119} OS=Vitis vinifera (Grape) PE=3 SV=1	PREDICTED: laccase-14-like [Vitis vinifera]
EVM0021248	Molecular Function: copper ion binding (GO:0005507);; Biological Process: lignin catabolic process (GO:0046274);; Cellular Component: apoplast (GO:0048046);; Molecular Function: hydroquinone:oxygen oxidoreductase activity (GO:0052716);; Biological Process: oxidation-reduction process (GO:0055114);;	K05909|0|vvi:100249370|	[Q]	Secondary metabolites biosynthesis, transport and catabolism	Laccase {ECO:0000256|RuleBase:RU361119} OS=Vitis vinifera (Grape) PE=3 SV=1	PREDICTED: laccase-15-like [Vitis vinifera]
EVM0022140	Molecular Function: copper ion binding (GO:0005507);; Biological Process: lignin catabolic process (GO:0046274);; Cellular Component: apoplast (GO:0048046);; Molecular Function: hydroquinone:oxygen oxidoreductase activity (GO:0052716);; Biological Process: oxidation-reduction process (GO:0055114);;	K05909|0|vvi:100248240|K05909 laccase [EC:1.10.3.2] | (RefSeq) laccase-15	[Q]	Secondary metabolites biosynthesis, transport and catabolism	Laccase {ECO:0000256|RuleBase:RU361119} OS=Vitis vinifera (Grape) PE=3 SV=1	PREDICTED: laccase-15 [Vitis vinifera]
EVM0025627	Molecular Function: copper ion binding (GO:0005507);; Biological Process: lignin catabolic process (GO:0046274);; Cellular Component: apoplast (GO:0048046);; Molecular Function: hydroquinone:oxygen oxidoreductase activity (GO:0052716);; Biological Process: oxidation-reduction process (GO:0055114);;	K05909|0|vvi:100249370|	[Q]	Secondary metabolites biosynthesis, transport and catabolism	Laccase {ECO:0000256|RuleBase:RU361119} OS=Vitis vinifera (Grape) PE=3 SV=1	PREDICTED: laccase-15-like [Vitis vinifera]
EVM0026774	Molecular Function: copper ion binding (GO:0005507);; Biological Process: lignin catabolic process (GO:0046274);; Cellular Component: apoplast (GO:0048046);; Molecular Function: hydroquinone:oxygen oxidoreductase activity (GO:0052716);; Biological Process: oxidation-reduction process (GO:0055114);;	K05909|0|vvi:100259479|K05909 laccase [EC:1.10.3.2] | (RefSeq) laccase-15	[Q]	Secondary metabolites biosynthesis, transport and catabolism	Laccase {ECO:0000256|RuleBase:RU361119} OS=Vitis vinifera (Grape) PE=3 SV=1	PREDICTED: laccase-15 [Vitis vinifera]
EVM0027913	Molecular Function: copper ion binding (GO:0005507);; Biological Process: lignin catabolic process (GO:0046274);; Cellular Component: apoplast (GO:0048046);; Molecular Function: hydroquinone:oxygen oxidoreductase activity (GO:0052716);; Biological Process: oxidation-reduction process (GO:0055114);;	K05909|0|vvi:100248240|K05909 laccase [EC:1.10.3.2] | (RefSeq) laccase-15	[Q]	Secondary metabolites biosynthesis, transport and catabolism	Laccase {ECO:0000256|RuleBase:RU361119} OS=Vitis vinifera (Grape) PE=3 SV=1	PREDICTED: uncharacterized protein LOC100256879 [Vitis vinifera]
EVM0029318	Molecular Function: copper ion binding (GO:0005507);; Biological Process: lignin catabolic process (GO:0046274);; Cellular Component: apoplast (GO:0048046);; Molecular Function: hydroquinone:oxygen oxidoreductase activity (GO:0052716);; Biological Process: oxidation-reduction process (GO:0055114);;	--	[Q]	Secondary metabolites biosynthesis, transport and catabolism	Putative uncharacterized protein {ECO:0000313|EMBL:CAN63600.1} OS=Vitis vinifera (Grape) PE=4 SV=1	PREDICTED: laccase-15-like [Vitis vinifera]
EVM0030314	Molecular Function: copper ion binding (GO:0005507);; Biological Process: lignin catabolic process (GO:0046274);; Cellular Component: apoplast (GO:0048046);; Molecular Function: hydroquinone:oxygen oxidoreductase activity (GO:0052716);; Biological Process: oxidation-reduction process (GO:0055114);;	K05909|0|vvi:100242381|K05909 laccase [EC:1.10.3.2] | (RefSeq) putative laccase-9	[Q]	Secondary metabolites biosynthesis, transport and catabolism	Laccase {ECO:0000256|RuleBase:RU361119} OS=Vitis vinifera (Grape) PE=3 SV=1	PREDICTED: putative laccase-9 [Vitis vinifera]
EVM0030663	Molecular Function: copper ion binding (GO:0005507);; Biological Process: lignin catabolic process (GO:0046274);; Cellular Component: apoplast (GO:0048046);; Molecular Function: hydroquinone:oxygen oxidoreductase activity (GO:0052716);; Biological Process: oxidation-reduction process (GO:0055114);;	K05909|0|vvi:100242375|K05909 laccase [EC:1.10.3.2] | (RefSeq) laccase-15	[Q]	Secondary metabolites biosynthesis, transport and catabolism	Laccase {ECO:0000256|RuleBase:RU361119} OS=Vitis vinifera (Grape) PE=3 SV=1	PREDICTED: laccase-15 [Vitis vinifera]
EVM0030788	Molecular Function: copper ion binding (GO:0005507);; Biological Process: lignin catabolic process (GO:0046274);; Cellular Component: apoplast (GO:0048046);; Molecular Function: hydroquinone:oxygen oxidoreductase activity (GO:0052716);; Biological Process: oxidation-reduction process (GO:0055114);;	K05909|0|vvi:100251785|K05909 laccase [EC:1.10.3.2] | (RefSeq) laccase-14	[Q]	Secondary metabolites biosynthesis, transport and catabolism	Laccase {ECO:0000256|RuleBase:RU361119} OS=Vitis vinifera (Grape) PE=3 SV=1	unnamed protein product [Vitis vinifera]
EVM0031256	Molecular Function: copper ion binding (GO:0005507);; Biological Process: lignin catabolic process (GO:0046274);; Cellular Component: apoplast (GO:0048046);; Molecular Function: hydroquinone:oxygen oxidoreductase activity (GO:0052716);; Biological Process: oxidation-reduction process (GO:0055114);;	K05909|0|vvi:100261103|K05909 laccase [EC:1.10.3.2] | (RefSeq) laccase-14-like	[Q]	Secondary metabolites biosynthesis, transport and catabolism	Laccase {ECO:0000256|RuleBase:RU361119} OS=Vitis vinifera (Grape) PE=3 SV=1	unnamed protein product [Vitis vinifera]
EVM0032867	Molecular Function: copper ion binding (GO:0005507);; Biological Process: lignin catabolic process (GO:0046274);; Cellular Component: apoplast (GO:0048046);; Molecular Function: hydroquinone:oxygen oxidoreductase activity (GO:0052716);; Biological Process: oxidation-reduction process (GO:0055114);;	K05909|0|vvi:100254477|K05909 laccase [EC:1.10.3.2] | (RefSeq) laccase-14	[Q]	Secondary metabolites biosynthesis, transport and catabolism	Laccase {ECO:0000256|RuleBase:RU361119} OS=Vitis vinifera (Grape) PE=3 SV=1	PREDICTED: laccase-14 [Vitis vinifera]
EVM0036283	Molecular Function: copper ion binding (GO:0005507);; Biological Process: lignin catabolic process (GO:0046274);; Cellular Component: apoplast (GO:0048046);; Molecular Function: hydroquinone:oxygen oxidoreductase activity (GO:0052716);; Biological Process: oxidation-reduction process (GO:0055114);;	K05909|0|vvi:100254477|K05909 laccase [EC:1.10.3.2] | (RefSeq) laccase-14	[Q]	Secondary metabolites biosynthesis, transport and catabolism	Laccase {ECO:0000256|RuleBase:RU361119} OS=Vitis vinifera (Grape) PE=3 SV=1	PREDICTED: laccase-14 [Vitis vinifera]
EVM0036901	Molecular Function: copper ion binding (GO:0005507);; Biological Process: lignin catabolic process (GO:0046274);; Cellular Component: apoplast (GO:0048046);; Molecular Function: hydroquinone:oxygen oxidoreductase activity (GO:0052716);; Biological Process: oxidation-reduction process (GO:0055114);;	--	[Q]	Secondary metabolites biosynthesis, transport and catabolism	Putative uncharacterized protein {ECO:0000313|EMBL:CAN63600.1} OS=Vitis vinifera (Grape) PE=4 SV=1	PREDICTED: laccase-15-like [Vitis vinifera]
EVM0037192	Molecular Function: copper ion binding (GO:0005507);; Biological Process: lignin catabolic process (GO:0046274);; Cellular Component: apoplast (GO:0048046);; Molecular Function: hydroquinone:oxygen oxidoreductase activity (GO:0052716);; Biological Process: oxidation-reduction process (GO:0055114);;	K05909|0|vvi:100250111|K05909 laccase [EC:1.10.3.2] | (RefSeq) laccase-15	[Q]	Secondary metabolites biosynthesis, transport and catabolism	Laccase {ECO:0000256|RuleBase:RU361119} OS=Vitis vinifera (Grape) PE=3 SV=1	PREDICTED: laccase-15-like [Vitis vinifera]
EVM0037611	Molecular Function: copper ion binding (GO:0005507);; Biological Process: lignin catabolic process (GO:0046274);; Cellular Component: apoplast (GO:0048046);; Molecular Function: hydroquinone:oxygen oxidoreductase activity (GO:0052716);; Biological Process: oxidation-reduction process (GO:0055114);;	K05909|0|vvi:100245728|K05909 laccase [EC:1.10.3.2] | (RefSeq) laccase-15	[Q]	Secondary metabolites biosynthesis, transport and catabolism	Laccase {ECO:0000256|RuleBase:RU361119} OS=Vitis vinifera (Grape) PE=3 SV=1	PREDICTED: laccase-15 [Vitis vinifera]
EVM0039841	Molecular Function: copper ion binding (GO:0005507);; Biological Process: lignin catabolic process (GO:0046274);; Cellular Component: apoplast (GO:0048046);; Molecular Function: hydroquinone:oxygen oxidoreductase activity (GO:0052716);; Biological Process: oxidation-reduction process (GO:0055114);;	K05909|0|vvi:100249370|	[Q]	Secondary metabolites biosynthesis, transport and catabolism	Laccase {ECO:0000256|RuleBase:RU361119} OS=Vitis vinifera (Grape) PE=3 SV=1	PREDICTED: laccase-15-like [Vitis vinifera]
EVM0000063	--	--	--	--	Putative uncharacterized protein {ECO:0000313|EMBL:CAN75191.1} OS=Vitis vinifera (Grape) PE=4 SV=1	hypothetical protein VITISV_027100 [Vitis vinifera]
EVM0000163	--	--	--	--	Putative uncharacterized protein {ECO:0000313|EMBL:CAN70285.1} OS=Vitis vinifera (Grape) PE=4 SV=1	PREDICTED: uncharacterized protein LOC104881629 [Vitis vinifera]
EVM0000358	--	--	--	--	Putative uncharacterized protein {ECO:0000313|EMBL:CAN75998.1} OS=Vitis vinifera (Grape) PE=4 SV=1	hypothetical protein VITISV_019162 [Vitis vinifera]
EVM0001507	--	--	--	--	Putative uncharacterized protein {ECO:0000313|EMBL:CCB56391.1} OS=Vitis vinifera (Grape) PE=4 SV=1	PREDICTED: uncharacterized protein LOC104878850 [Vitis vinifera]
EVM0003261	--	--	--	--	Putative uncharacterized protein {ECO:0000313|EMBL:CAN79318.1} OS=Vitis vinifera (Grape) PE=4 SV=1	PREDICTED: uncharacterized protein LOC104882631 [Vitis vinifera]
EVM0005169	--	--	--	--	Putative uncharacterized protein {ECO:0000313|EMBL:CBI39090.3} OS=Vitis vinifera (Grape) PE=4 SV=1	PREDICTED: uncharacterized protein LOC104878535 isoform X2 [Vitis vinifera]
EVM0007275	--	--	--	--	Putative uncharacterized protein {ECO:0000313|EMBL:CCB49593.1} OS=Vitis vinifera (Grape) PE=4 SV=1	PREDICTED: uncharacterized protein LOC104881336 [Vitis vinifera]
EVM0010094	--	--	--	--	Putative uncharacterized protein {ECO:0000313|EMBL:CCB45078.1} OS=Vitis vinifera (Grape) PE=4 SV=1	hypothetical protein VITISV_027100 [Vitis vinifera]
EVM0010252	--	--	--	--	Putative uncharacterized protein {ECO:0000313|EMBL:CCB56391.1} OS=Vitis vinifera (Grape) PE=4 SV=1	PREDICTED: uncharacterized protein LOC104881629 [Vitis vinifera]
EVM0014115	--	--	--	--	Putative uncharacterized protein {ECO:0000313|EMBL:CAN64320.1} OS=Vitis vinifera (Grape) PE=4 SV=1	PREDICTED: uncharacterized protein LOC104881629 [Vitis vinifera]
EVM0014732	--	--	--	--	Putative uncharacterized protein {ECO:0000313|EMBL:CCB56391.1} OS=Vitis vinifera (Grape) PE=4 SV=1	PREDICTED: uncharacterized protein LOC104878850 [Vitis vinifera]
EVM0015876	--	--	--	--	Putative uncharacterized protein {ECO:0000313|EMBL:CCB49593.1} OS=Vitis vinifera (Grape) PE=4 SV=1	PREDICTED: uncharacterized protein LOC104881336 [Vitis vinifera]
EVM0016033	--	--	--	--	Putative uncharacterized protein {ECO:0000313|EMBL:CCB56391.1} OS=Vitis vinifera (Grape) PE=4 SV=1	PREDICTED: uncharacterized protein LOC104881336 [Vitis vinifera]
EVM0017449	--	--	--	--	Putative uncharacterized protein {ECO:0000313|EMBL:CAN70285.1} OS=Vitis vinifera (Grape) PE=4 SV=1	hypothetical protein VITISV_038399 [Vitis vinifera]
EVM0020268	--	--	--	--	Putative uncharacterized protein {ECO:0000313|EMBL:CCB56391.1} OS=Vitis vinifera (Grape) PE=4 SV=1	PREDICTED: uncharacterized protein LOC104881336 [Vitis vinifera]
EVM0020688	Molecular Function: RNA binding (GO:0003723);; Molecular Function: RNA-directed DNA polymerase activity (GO:0003964);; Biological Process: RNA-dependent DNA biosynthetic process (GO:0006278);;	--	--	--	Putative uncharacterized protein {ECO:0000313|EMBL:CAN64320.1} OS=Vitis vinifera (Grape) PE=4 SV=1	hypothetical protein VITISV_007700 [Vitis vinifera]
EVM0020977	--	--	--	--	Putative uncharacterized protein {ECO:0000313|EMBL:CCB56391.1} OS=Vitis vinifera (Grape) PE=4 SV=1	PREDICTED: uncharacterized protein LOC104881629 [Vitis vinifera]
EVM0021211	Molecular Function: RNA binding (GO:0003723);; Molecular Function: RNA-directed DNA polymerase activity (GO:0003964);; Biological Process: RNA-dependent DNA biosynthetic process (GO:0006278);;	--	--	--	Putative uncharacterized protein {ECO:0000313|EMBL:CAN70285.1} OS=Vitis vinifera (Grape) PE=4 SV=1	hypothetical protein VITISV_038399 [Vitis vinifera]
EVM0026745	--	--	--	--	Putative uncharacterized protein {ECO:0000313|EMBL:CAN64320.1} OS=Vitis vinifera (Grape) PE=4 SV=1	PREDICTED: uncharacterized protein LOC104878535 isoform X1 [Vitis vinifera]
EVM0028665	--	--	--	--	Putative uncharacterized protein {ECO:0000313|EMBL:CAN75998.1} OS=Vitis vinifera (Grape) PE=4 SV=1	hypothetical protein VITISV_019162 [Vitis vinifera]
EVM0031190	--	--	--	--	Putative uncharacterized protein {ECO:0000313|EMBL:CCB56391.1} OS=Vitis vinifera (Grape) PE=4 SV=1	PREDICTED: uncharacterized protein LOC104881336 [Vitis vinifera]
EVM0034462	--	--	--	--	Putative uncharacterized protein {ECO:0000313|EMBL:CCB56391.1} OS=Vitis vinifera (Grape) PE=4 SV=1	PREDICTED: uncharacterized protein LOC104879381 [Vitis vinifera]
EVM0035159	--	--	--	--	Putative uncharacterized protein {ECO:0000313|EMBL:CAN70285.1} OS=Vitis vinifera (Grape) PE=4 SV=1	PREDICTED: uncharacterized protein LOC104881629 [Vitis vinifera]
EVM0035837	--	K08592|6.59174e-10|vvi:100855213|K08592 sentrin-specific protease 1 [EC:3.4.22.68] | (RefSeq) putative ubiquitin-like-specific protease 1B	--	--	Putative uncharacterized protein {ECO:0000313|EMBL:CAN64320.1} OS=Vitis vinifera (Grape) PE=4 SV=1	PREDICTED: uncharacterized protein LOC104878535 isoform X2 [Vitis vinifera]
EVM0036634	--	--	--	--	Putative uncharacterized protein {ECO:0000313|EMBL:CAN79318.1} OS=Vitis vinifera (Grape) PE=4 SV=1	PREDICTED: uncharacterized protein LOC104880812, partial [Vitis vinifera]
EVM0037203	--	--	--	--	Putative uncharacterized protein {ECO:0000313|EMBL:CCB56391.1} OS=Vitis vinifera (Grape) PE=4 SV=1	PREDICTED: uncharacterized protein LOC104878850 [Vitis vinifera]
EVM0038762	--	--	--	--	Putative uncharacterized protein {ECO:0000313|EMBL:CCB56391.1} OS=Vitis vinifera (Grape) PE=4 SV=1	PREDICTED: uncharacterized protein LOC104881629 [Vitis vinifera]
EVM0039783	--	--	--	--	Putative uncharacterized protein {ECO:0000313|EMBL:CAN79318.1} OS=Vitis vinifera (Grape) PE=4 SV=1	PREDICTED: uncharacterized protein LOC104881629 [Vitis vinifera]
EVM0040179	--	--	--	--	Putative uncharacterized protein {ECO:0000313|EMBL:CAN79318.1} OS=Vitis vinifera (Grape) PE=4 SV=1	PREDICTED: uncharacterized protein LOC104879871 [Vitis vinifera]
EVM0001100	Molecular Function: protein serine/threonine kinase activity (GO:0004674);; Molecular Function: ATP binding (GO:0005524);; Biological Process: protein phosphorylation (GO:0006468);; Biological Process: recognition of pollen (GO:0048544);;	--	--	--	Serine/threonine-protein kinase {ECO:0000256|PIRNR:PIRNR000641} OS=Vitis vinifera (Grape) PE=3 SV=1	PREDICTED: G-type lectin S-receptor-like serine/threonine-protein kinase At4g27290 isoform X1 [Vitis vinifera]
EVM0003327	Molecular Function: protein serine/threonine kinase activity (GO:0004674);; Molecular Function: ATP binding (GO:0005524);; Biological Process: protein phosphorylation (GO:0006468);; Biological Process: recognition of pollen (GO:0048544);;	--	--	--	Serine/threonine-protein kinase {ECO:0000256|PIRNR:PIRNR000641} OS=Vitis vinifera (Grape) PE=3 SV=1	PREDICTED: G-type lectin S-receptor-like serine/threonine-protein kinase At4g27290 [Vitis vinifera]
EVM0018056	Molecular Function: protein serine/threonine kinase activity (GO:0004674);; Molecular Function: ATP binding (GO:0005524);; Biological Process: protein phosphorylation (GO:0006468);; Biological Process: recognition of pollen (GO:0048544);;	--	--	--	Serine/threonine-protein kinase {ECO:0000256|PIRNR:PIRNR000641} OS=Vitis vinifera (Grape) PE=3 SV=1	PREDICTED: G-type lectin S-receptor-like serine/threonine-protein kinase At4g27290 isoform X5 [Vitis vinifera]
EVM0020801	Molecular Function: nucleotide binding (GO:0000166);; Molecular Function: protein kinase activity (GO:0004672);; Biological Process: phosphorylation (GO:0016310);;	--	--	--	Serine/threonine-protein kinase {ECO:0000256|PIRNR:PIRNR000641} OS=Vitis vinifera (Grape) PE=3 SV=1	hypothetical protein VITISV_003688 [Vitis vinifera]
EVM0026684	Molecular Function: protein serine/threonine kinase activity (GO:0004674);; Molecular Function: ATP binding (GO:0005524);; Biological Process: protein phosphorylation (GO:0006468);; Biological Process: recognition of pollen (GO:0048544);;	--	--	--	Serine/threonine-protein kinase {ECO:0000256|PIRNR:PIRNR000641} OS=Vitis vinifera (Grape) PE=3 SV=1	PREDICTED: G-type lectin S-receptor-like serine/threonine-protein kinase At4g27290 [Vitis vinifera]
EVM0026912	Molecular Function: protein serine/threonine kinase activity (GO:0004674);; Molecular Function: ATP binding (GO:0005524);; Biological Process: protein phosphorylation (GO:0006468);; Biological Process: recognition of pollen (GO:0048544);;	--	--	--	Serine/threonine-protein kinase {ECO:0000256|PIRNR:PIRNR000641} OS=Vitis vinifera (Grape) PE=3 SV=1	PREDICTED: G-type lectin S-receptor-like serine/threonine-protein kinase At4g27290 [Vitis vinifera]
EVM0029450	Molecular Function: protein serine/threonine kinase activity (GO:0004674);; Molecular Function: ATP binding (GO:0005524);; Biological Process: protein phosphorylation (GO:0006468);; Biological Process: recognition of pollen (GO:0048544);;	--	--	--	Serine/threonine-protein kinase {ECO:0000256|PIRNR:PIRNR000641} OS=Vitis vinifera (Grape) PE=3 SV=1	PREDICTED: G-type lectin S-receptor-like serine/threonine-protein kinase At4g27290 isoform X2 [Vitis vinifera]
EVM0036205	Molecular Function: protein serine/threonine kinase activity (GO:0004674);; Molecular Function: ATP binding (GO:0005524);; Biological Process: protein phosphorylation (GO:0006468);; Biological Process: recognition of pollen (GO:0048544);;	--	--	--	Serine/threonine-protein kinase {ECO:0000256|PIRNR:PIRNR000641} OS=Vitis vinifera (Grape) PE=3 SV=1	PREDICTED: uncharacterized protein LOC100262308 [Vitis vinifera]
EVM0036617	Biological Process: cellular process (GO:0009987);; Molecular Function: kinase activity (GO:0016301);;	--	--	--	Serine/threonine-protein kinase {ECO:0000256|PIRNR:PIRNR000641} OS=Vitis vinifera (Grape) PE=3 SV=1	PREDICTED: G-type lectin S-receptor-like serine/threonine-protein kinase At4g27290 isoform X3 [Vitis vinifera]
EVM0037784	Molecular Function: protein serine/threonine kinase activity (GO:0004674);; Molecular Function: ATP binding (GO:0005524);; Biological Process: protein phosphorylation (GO:0006468);; Biological Process: recognition of pollen (GO:0048544);;	--	--	--	Putative uncharacterized protein {ECO:0000313|EMBL:CAN70182.1} OS=Vitis vinifera (Grape) PE=4 SV=1	PREDICTED: uncharacterized protein LOC100262308 [Vitis vinifera]
EVM0040035	Molecular Function: protein serine/threonine kinase activity (GO:0004674);; Molecular Function: ATP binding (GO:0005524);; Biological Process: protein phosphorylation (GO:0006468);; Biological Process: recognition of pollen (GO:0048544);;	--	--	--	Serine/threonine-protein kinase {ECO:0000256|PIRNR:PIRNR000641} OS=Vitis vinifera (Grape) PE=3 SV=1	PREDICTED: G-type lectin S-receptor-like serine/threonine-protein kinase At4g27290 isoform X2 [Vitis vinifera]
EVM0001150	Molecular Function: protein serine/threonine kinase activity (GO:0004674);; Molecular Function: ATP binding (GO:0005524);; Biological Process: protein phosphorylation (GO:0006468);; Cellular Component: integral component of membrane (GO:0016021);;	--	--	--	Putative uncharacterized protein {ECO:0000313|EMBL:CAN81714.1} OS=Vitis vinifera (Grape) PE=4 SV=1	hypothetical protein VITISV_005816 [Vitis vinifera]
EVM0001737	Molecular Function: nucleotide binding (GO:0000166);; Molecular Function: protein kinase activity (GO:0004672);; Cellular Component: membrane (GO:0016020);;	--	--	--	Putative uncharacterized protein {ECO:0000313|EMBL:CCB47388.1} OS=Vitis vinifera (Grape) PE=4 SV=1	PREDICTED: probable LRR receptor-like serine/threonine-protein kinase At3g47570 isoform X2 [Vitis vinifera]
EVM0002593	Molecular Function: protein serine/threonine kinase activity (GO:0004674);; Molecular Function: ATP binding (GO:0005524);; Biological Process: protein phosphorylation (GO:0006468);; Cellular Component: integral component of membrane (GO:0016021);;	--	--	--	Putative uncharacterized protein {ECO:0000313|EMBL:CCB47379.1} OS=Vitis vinifera (Grape) PE=4 SV=1	unnamed protein product [Vitis vinifera]
EVM0004620	Molecular Function: protein serine/threonine kinase activity (GO:0004674);; Molecular Function: ATP binding (GO:0005524);; Biological Process: protein phosphorylation (GO:0006468);; Cellular Component: integral component of membrane (GO:0016021);;	K13420|0|vvi:100241966|K13420 LRR receptor-like serine/threonine-protein kinase FLS2 [EC:2.7.11.1] | (RefSeq) probable LRR receptor-like serine/threonine-protein kinase At3g47570	--	--	Putative uncharacterized protein {ECO:0000313|EMBL:CCB56411.1} OS=Vitis vinifera (Grape) PE=4 SV=1	PREDICTED: probable LRR receptor-like serine/threonine-protein kinase At3g47570 [Vitis vinifera]
EVM0007792	Molecular Function: protein serine/threonine kinase activity (GO:0004674);; Molecular Function: ATP binding (GO:0005524);; Biological Process: protein phosphorylation (GO:0006468);; Cellular Component: integral component of membrane (GO:0016021);;	--	--	--	Putative uncharacterized protein {ECO:0000313|EMBL:CAN72034.1} OS=Vitis vinifera (Grape) PE=4 SV=1	hypothetical protein VITISV_000078 [Vitis vinifera]
EVM0010694	Molecular Function: protein serine/threonine kinase activity (GO:0004674);; Molecular Function: ATP binding (GO:0005524);; Biological Process: protein phosphorylation (GO:0006468);; Cellular Component: integral component of membrane (GO:0016021);;	--	--	--	Putative uncharacterized protein {ECO:0000313|EMBL:CAN81714.1} OS=Vitis vinifera (Grape) PE=4 SV=1	hypothetical protein VITISV_005816 [Vitis vinifera]
EVM0013334	Molecular Function: protein serine/threonine kinase activity (GO:0004674);; Molecular Function: ATP binding (GO:0005524);; Biological Process: protein phosphorylation (GO:0006468);; Cellular Component: integral component of membrane (GO:0016021);;	--	--	--	Putative uncharacterized protein {ECO:0000313|EMBL:CAN78527.1} OS=Vitis vinifera (Grape) PE=4 SV=1	hypothetical protein VITISV_039533 [Vitis vinifera]
EVM0019195	Molecular Function: protein serine/threonine kinase activity (GO:0004674);; Molecular Function: ATP binding (GO:0005524);; Biological Process: protein phosphorylation (GO:0006468);; Cellular Component: integral component of membrane (GO:0016021);;	--	--	--	Putative uncharacterized protein {ECO:0000313|EMBL:CAN78527.1} OS=Vitis vinifera (Grape) PE=4 SV=1	hypothetical protein VITISV_039533 [Vitis vinifera]
EVM0023287	Molecular Function: kinase activity (GO:0016301);;	K13420|0|vvi:100241966|K13420 LRR receptor-like serine/threonine-protein kinase FLS2 [EC:2.7.11.1] | (RefSeq) probable LRR receptor-like serine/threonine-protein kinase At3g47570	--	--	Putative uncharacterized protein {ECO:0000313|EMBL:CCB47378.1} OS=Vitis vinifera (Grape) PE=4 SV=1	PREDICTED: probable LRR receptor-like serine/threonine-protein kinase At3g47570 [Vitis vinifera]
EVM0027428	Molecular Function: protein serine/threonine kinase activity (GO:0004674);; Molecular Function: ATP binding (GO:0005524);; Biological Process: protein phosphorylation (GO:0006468);; Cellular Component: integral component of membrane (GO:0016021);;	--	--	--	Putative uncharacterized protein {ECO:0000313|EMBL:CAN72034.1} OS=Vitis vinifera (Grape) PE=4 SV=1	hypothetical protein VITISV_000078 [Vitis vinifera]
EVM0027694	--	--	--	--	Putative uncharacterized protein {ECO:0000313|EMBL:CCB47387.1} OS=Vitis vinifera (Grape) PE=4 SV=1	unnamed protein product [Vitis vinifera]
EVM0028207	Molecular Function: protein serine/threonine kinase activity (GO:0004674);; Molecular Function: ATP binding (GO:0005524);; Biological Process: protein phosphorylation (GO:0006468);; Cellular Component: integral component of membrane (GO:0016021);;	--	--	--	Putative uncharacterized protein {ECO:0000313|EMBL:CCB47388.1} OS=Vitis vinifera (Grape) PE=4 SV=1	PREDICTED: LRR receptor-like serine/threonine-protein kinase FLS2 isoform X1 [Vitis vinifera]
EVM0029873	Molecular Function: protein serine/threonine kinase activity (GO:0004674);; Molecular Function: ATP binding (GO:0005524);; Biological Process: protein phosphorylation (GO:0006468);; Cellular Component: integral component of membrane (GO:0016021);;	--	--	--	Putative uncharacterized protein {ECO:0000313|EMBL:CAN81714.1} OS=Vitis vinifera (Grape) PE=4 SV=1	hypothetical protein VITISV_005816 [Vitis vinifera]
EVM0032084	Molecular Function: DNA binding (GO:0003677);; Molecular Function: protein serine/threonine kinase activity (GO:0004674);; Molecular Function: ATP binding (GO:0005524);; Biological Process: protein phosphorylation (GO:0006468);; Cellular Component: integral component of membrane (GO:0016021);; Molecular Function: oxidoreductase activity (GO:0016491);; Biological Process: oxidation-reduction proce…	--	--	--	Putative uncharacterized protein {ECO:0000313|EMBL:CAN73082.1} OS=Vitis vinifera (Grape) PE=4 SV=1	hypothetical protein VITISV_025142 [Vitis vinifera]
EVM0033399	Molecular Function: nucleotide binding (GO:0000166);; Molecular Function: protein kinase activity (GO:0004672);; Cellular Component: membrane (GO:0016020);;	--	--	--	Putative uncharacterized protein {ECO:0000313|EMBL:CCB47388.1} OS=Vitis vinifera (Grape) PE=4 SV=1	PREDICTED: LRR receptor-like serine/threonine-protein kinase FLS2 isoform X1 [Vitis vinifera]
EVM0036292	Molecular Function: DNA binding (GO:0003677);; Molecular Function: protein serine/threonine kinase activity (GO:0004674);; Molecular Function: ATP binding (GO:0005524);; Biological Process: protein phosphorylation (GO:0006468);; Cellular Component: integral component of membrane (GO:0016021);; Molecular Function: oxidoreductase activity (GO:0016491);; Biological Process: oxidation-reduction proce…	--	--	--	Putative uncharacterized protein {ECO:0000313|EMBL:CAN73082.1} OS=Vitis vinifera (Grape) PE=4 SV=1	hypothetical protein VITISV_025142 [Vitis vinifera]
EVM0001241	Molecular Function: nucleic acid binding (GO:0003676);; Molecular Function: hydrolase activity, hydrolyzing O-glycosyl compounds (GO:0004553);; Biological Process: DNA metabolic process (GO:0006259);; Molecular Function: ion binding (GO:0043167);;	--	[R]	General function prediction only	Putative uncharacterized protein {ECO:0000313|EMBL:CAN74310.1} OS=Vitis vinifera (Grape) PE=4 SV=1	hypothetical protein VITISV_037517 [Vitis vinifera]
EVM0003463	Molecular Function: nucleic acid binding (GO:0003676);; Biological Process: DNA integration (GO:0015074);;	K02879|9.11815e-89|mtr:MTR_8g103900|K02879 large subunit ribosomal protein L17 | (RefSeq) 50S ribosomal protein L17	[R]	General function prediction only	Putative uncharacterized protein {ECO:0000313|EMBL:CAN79136.1} OS=Vitis vinifera (Grape) PE=4 SV=1	hypothetical protein VITISV_034813 [Vitis vinifera]
EVM0005836	Molecular Function: nucleic acid binding (GO:0003676);; Molecular Function: zinc ion binding (GO:0008270);; Biological Process: DNA integration (GO:0015074);; Molecular Function: kinase activity (GO:0016301);; Molecular Function: hydrolase activity (GO:0016787);;	--	[R]	General function prediction only	Putative uncharacterized protein {ECO:0000313|EMBL:CAN59884.1} OS=Vitis vinifera (Grape) PE=4 SV=1	hypothetical protein VITISV_026166 [Vitis vinifera]
EVM0008751	--	K02879|1.01903e-59|mtr:MTR_8g103900|K02879 large subunit ribosomal protein L17 | (RefSeq) 50S ribosomal protein L17	[R]	General function prediction only	Putative uncharacterized protein {ECO:0000313|EMBL:CAN81070.1} OS=Vitis vinifera (Grape) PE=4 SV=1	hypothetical protein VITISV_037301 [Vitis vinifera]
EVM0014036	Molecular Function: binding (GO:0005488);;	--	[R]	General function prediction only	Putative uncharacterized protein {ECO:0000313|EMBL:CAN62614.1} OS=Vitis vinifera (Grape) PE=4 SV=1	hypothetical protein VITISV_028123 [Vitis vinifera]
EVM0014384	Molecular Function: RNA binding (GO:0003723);; Molecular Function: RNA-directed DNA polymerase activity (GO:0003964);; Biological Process: RNA-dependent DNA biosynthetic process (GO:0006278);; Molecular Function: zinc ion binding (GO:0008270);; Biological Process: DNA integration (GO:0015074);;	--	[R]	General function prediction only	Putative uncharacterized protein {ECO:0000313|EMBL:CAN65230.1} OS=Vitis vinifera (Grape) PE=4 SV=1	hypothetical protein VITISV_034221 [Vitis vinifera]
EVM0015207	Biological Process: nucleobase-containing compound metabolic process (GO:0006139);; Molecular Function: kinase activity (GO:0016301);; Molecular Function: hydrolase activity (GO:0016787);; Molecular Function: organic cyclic compound binding (GO:0097159);; Molecular Function: heterocyclic compound binding (GO:1901363);;	--	[R]	General function prediction only	Putative uncharacterized protein {ECO:0000313|EMBL:CAN84135.1} OS=Vitis vinifera (Grape) PE=4 SV=1	hypothetical protein VITISV_000113 [Vitis vinifera]
EVM0015369	Molecular Function: nucleic acid binding (GO:0003676);; Biological Process: DNA integration (GO:0015074);;	--	[R]	General function prediction only	Putative uncharacterized protein {ECO:0000313|EMBL:CAN81288.1} OS=Vitis vinifera (Grape) PE=4 SV=1	hypothetical protein VITISV_036901 [Vitis vinifera]
EVM0024013	Molecular Function: nucleic acid binding (GO:0003676);; Molecular Function: zinc ion binding (GO:0008270);; Biological Process: DNA integration (GO:0015074);;	--	[R]	General function prediction only	Putative uncharacterized protein {ECO:0000313|EMBL:CAN64673.1} OS=Vitis vinifera (Grape) PE=4 SV=1	hypothetical protein VITISV_007430 [Vitis vinifera]
EVM0024139	Molecular Function: RNA binding (GO:0003723);; Molecular Function: RNA-directed DNA polymerase activity (GO:0003964);; Biological Process: carbohydrate metabolic process (GO:0005975);; Biological Process: RNA-dependent DNA biosynthetic process (GO:0006278);; Molecular Function: zinc ion binding (GO:0008270);; Biological Process: DNA integration (GO:0015074);; Molecular Function: mannosidase activ…	--	[R]	General function prediction only	Putative uncharacterized protein {ECO:0000313|EMBL:CAN67076.1} OS=Vitis vinifera (Grape) PE=4 SV=1	hypothetical protein VITISV_042382 [Vitis vinifera]
EVM0026413	--	K02879|4.32757e-62|mtr:MTR_8g103900|K02879 large subunit ribosomal protein L17 | (RefSeq) 50S ribosomal protein L17	[R]	General function prediction only	Putative uncharacterized protein {ECO:0000313|EMBL:CAN81070.1} OS=Vitis vinifera (Grape) PE=4 SV=1	hypothetical protein VITISV_037301 [Vitis vinifera]
EVM0037667	Molecular Function: nucleic acid binding (GO:0003676);; Molecular Function: alpha-mannosidase activity (GO:0004559);; Molecular Function: ATP binding (GO:0005524);; Biological Process: mannose metabolic process (GO:0006013);; Molecular Function: ATP-dependent helicase activity (GO:0008026);; Molecular Function: zinc ion binding (GO:0008270);; Biological Process: DNA integration (GO:0015074);; Mol…	--	[R]	General function prediction only	Putative uncharacterized protein {ECO:0000313|EMBL:CAN74388.1} OS=Vitis vinifera (Grape) PE=4 SV=1	hypothetical protein VITISV_041876 [Vitis vinifera]
EVM0039209	Molecular Function: RNA binding (GO:0003723);; Molecular Function: RNA-directed DNA polymerase activity (GO:0003964);; Biological Process: RNA-dependent DNA biosynthetic process (GO:0006278);; Molecular Function: zinc ion binding (GO:0008270);; Biological Process: DNA integration (GO:0015074);;	--	[R]	General function prediction only	Putative uncharacterized protein {ECO:0000313|EMBL:CAN63185.1} OS=Vitis vinifera (Grape) PE=4 SV=1	hypothetical protein VITISV_000411 [Vitis vinifera]
EVM0040602	Molecular Function: nucleic acid binding (GO:0003676);; Molecular Function: alpha-mannosidase activity (GO:0004559);; Biological Process: mannose metabolic process (GO:0006013);; Molecular Function: zinc ion binding (GO:0008270);; Biological Process: DNA integration (GO:0015074);; Molecular Function: nucleoside-triphosphatase activity (GO:0017111);; Molecular Function: nucleobase-containing compo…	--	[R]	General function prediction only	Putative uncharacterized protein {ECO:0000313|EMBL:CAN63193.1} OS=Vitis vinifera (Grape) PE=3 SV=1	hypothetical protein VITISV_017130 [Vitis vinifera]
EVM0000418	--	--	[R]	General function prediction only	Putative uncharacterized protein {ECO:0000313|EMBL:CAN77145.1} OS=Vitis vinifera (Grape) PE=4 SV=1	PREDICTED: uncharacterized protein LOC104881054 [Vitis vinifera]
EVM0000638	--	--	[R]	General function prediction only	Putative uncharacterized protein {ECO:0000313|EMBL:CAN84173.1} OS=Vitis vinifera (Grape) PE=4 SV=1	hypothetical protein VITISV_001473 [Vitis vinifera]
EVM0001238	--	--	--	--	Putative uncharacterized protein {ECO:0000313|EMBL:CAN61874.1} OS=Vitis vinifera (Grape) PE=4 SV=1	hypothetical protein VITISV_031102 [Vitis vinifera]
EVM0003897	Molecular Function: RNA binding (GO:0003723);; Molecular Function: RNA-directed DNA polymerase activity (GO:0003964);; Biological Process: RNA-dependent DNA biosynthetic process (GO:0006278);; Biological Process: DNA integration (GO:0015074);;	--	[R]	General function prediction only	Putative uncharacterized protein {ECO:0000313|EMBL:CAN71221.1} OS=Vitis vinifera (Grape) PE=4 SV=1	PREDICTED: uncharacterized protein LOC100251176 [Vitis vinifera]
EVM0004585	--	--	[R]	General function prediction only	Putative uncharacterized protein {ECO:0000313|EMBL:CAN66440.1} OS=Vitis vinifera (Grape) PE=4 SV=1	hypothetical protein VITISV_035237 [Vitis vinifera]
EVM0004604	--	--	--	--	Putative uncharacterized protein {ECO:0000313|EMBL:CAN80432.1} OS=Vitis vinifera (Grape) PE=4 SV=1	hypothetical protein VITISV_014125 [Vitis vinifera]
EVM0005312	--	--	--	--	Putative uncharacterized protein {ECO:0000313|EMBL:CAN77145.1} OS=Vitis vinifera (Grape) PE=4 SV=1	PREDICTED: uncharacterized protein LOC100245342 [Vitis vinifera]
EVM0005789	Molecular Function: nucleic acid binding (GO:0003676);; Molecular Function: catalytic activity (GO:0003824);; Biological Process: DNA metabolic process (GO:0006259);;	--	[R]	General function prediction only	Putative uncharacterized protein {ECO:0000313|EMBL:CAN66239.1} OS=Vitis vinifera (Grape) PE=4 SV=1	hypothetical protein VITISV_041839 [Vitis vinifera]
EVM0006547	--	--	--	--	Putative uncharacterized protein {ECO:0000313|EMBL:CAN80432.1} OS=Vitis vinifera (Grape) PE=4 SV=1	hypothetical protein VITISV_014125 [Vitis vinifera]
EVM0007453	--	--	[R]	General function prediction only	Putative uncharacterized protein {ECO:0000313|EMBL:CAN65034.1} OS=Vitis vinifera (Grape) PE=4 SV=1	hypothetical protein VITISV_041070 [Vitis vinifera]
EVM0008703	--	--	--	--	Putative uncharacterized protein {ECO:0000313|EMBL:CAN77145.1} OS=Vitis vinifera (Grape) PE=4 SV=1	PREDICTED: uncharacterized protein LOC100245342 [Vitis vinifera]
EVM0009671	--	--	[R]	General function prediction only	Putative uncharacterized protein {ECO:0000313|EMBL:CAN76249.1} OS=Vitis vinifera (Grape) PE=4 SV=1	hypothetical protein VITISV_015056 [Vitis vinifera]
EVM0010366	--	--	--	--	Putative uncharacterized protein {ECO:0000313|EMBL:CAN65034.1} OS=Vitis vinifera (Grape) PE=4 SV=1	hypothetical protein VITISV_041070 [Vitis vinifera]
EVM0011577	Molecular Function: RNA binding (GO:0003723);; Molecular Function: RNA-directed DNA polymerase activity (GO:0003964);; Biological Process: RNA-dependent DNA biosynthetic process (GO:0006278);;	--	[R]	General function prediction only	Putative uncharacterized protein {ECO:0000313|EMBL:CAN68042.1} OS=Vitis vinifera (Grape) PE=4 SV=1	hypothetical protein VITISV_039276 [Vitis vinifera]
EVM0011719	Molecular Function: nucleic acid binding (GO:0003676);;	--	[R]	General function prediction only	Putative uncharacterized protein {ECO:0000313|EMBL:CAN69144.1} OS=Vitis vinifera (Grape) PE=4 SV=1	hypothetical protein VITISV_027771 [Vitis vinifera]
EVM0012158	--	--	[R]	General function prediction only	Putative uncharacterized protein {ECO:0000313|EMBL:CAN63969.1} OS=Vitis vinifera (Grape) PE=4 SV=1	hypothetical protein VITISV_007954 [Vitis vinifera]
EVM0012748	--	--	--	--	Putative uncharacterized protein {ECO:0000313|EMBL:CAN80432.1} OS=Vitis vinifera (Grape) PE=4 SV=1	hypothetical protein VITISV_014125 [Vitis vinifera]
EVM0013002	--	--	[R]	General function prediction only	Putative uncharacterized protein {ECO:0000313|EMBL:CAN69144.1} OS=Vitis vinifera (Grape) PE=4 SV=1	hypothetical protein VITISV_027771 [Vitis vinifera]
EVM0013220	--	--	[R]	General function prediction only	GAG-POL {ECO:0000313|EMBL:BAE96748.1} (Fragment) OS=Vitis vinifera (Grape) PE=4 SV=1	PREDICTED: uncharacterized protein LOC104882409 [Vitis vinifera]
EVM0014034	--	--	[R]	General function prediction only	Putative uncharacterized protein {ECO:0000313|EMBL:CAN61712.1} OS=Vitis vinifera (Grape) PE=4 SV=1	hypothetical protein VITISV_034503 [Vitis vinifera]
EVM0014154	--	--	[R]	General function prediction only	Putative uncharacterized protein {ECO:0000313|EMBL:CAN81438.1} OS=Vitis vinifera (Grape) PE=4 SV=1	hypothetical protein VITISV_014972 [Vitis vinifera]
EVM0015105	--	--	[R]	General function prediction only	Putative uncharacterized protein {ECO:0000313|EMBL:CAN77145.1} OS=Vitis vinifera (Grape) PE=4 SV=1	PREDICTED: uncharacterized protein LOC100245342 [Vitis vinifera]
EVM0015591	Molecular Function: RNA binding (GO:0003723);; Molecular Function: RNA-directed DNA polymerase activity (GO:0003964);; Biological Process: RNA-dependent DNA biosynthetic process (GO:0006278);;	--	--	--	Putative uncharacterized protein {ECO:0000313|EMBL:CAN80432.1} OS=Vitis vinifera (Grape) PE=4 SV=1	hypothetical protein VITISV_014125 [Vitis vinifera]
EVM0015765	Molecular Function: RNA binding (GO:0003723);; Molecular Function: RNA-directed DNA polymerase activity (GO:0003964);; Biological Process: RNA-dependent DNA biosynthetic process (GO:0006278);; Biological Process: DNA integration (GO:0015074);;	--	--	--	Putative uncharacterized protein {ECO:0000313|EMBL:CAN72987.1} OS=Vitis vinifera (Grape) PE=4 SV=1	hypothetical protein VITISV_005625 [Vitis vinifera]
EVM0016170	--	--	--	--	Putative uncharacterized protein {ECO:0000313|EMBL:CAN61962.1} OS=Vitis vinifera (Grape) PE=4 SV=1	hypothetical protein VITISV_013621 [Vitis vinifera]
EVM0016649	--	--	[R]	General function prediction only	Putative uncharacterized protein {ECO:0000313|EMBL:CAN77145.1} OS=Vitis vinifera (Grape) PE=4 SV=1	PREDICTED: uncharacterized protein LOC104881054 [Vitis vinifera]
EVM0016909	#N/A	#N/A	#N/A	#N/A	#N/A	#N/A
EVM0017278	--	--	--	--	Putative uncharacterized protein {ECO:0000313|EMBL:CAN64747.1} OS=Vitis vinifera (Grape) PE=4 SV=1	hypothetical protein VITISV_041324 [Vitis vinifera]
EVM0017391	--	--	[R]	General function prediction only	Putative uncharacterized protein {ECO:0000313|EMBL:CAN72377.1} OS=Vitis vinifera (Grape) PE=4 SV=1	PREDICTED: uncharacterized protein LOC104882395 [Vitis vinifera]
EVM0018139	--	--	[R]	General function prediction only	Putative uncharacterized protein {ECO:0000313|EMBL:CAN65181.1} OS=Vitis vinifera (Grape) PE=4 SV=1	hypothetical protein VITISV_007174 [Vitis vinifera]
EVM0020754	Molecular Function: RNA binding (GO:0003723);; Molecular Function: RNA-directed DNA polymerase activity (GO:0003964);; Biological Process: RNA-dependent DNA biosynthetic process (GO:0006278);;	--	[R]	General function prediction only	Putative uncharacterized protein {ECO:0000313|EMBL:CAN64747.1} OS=Vitis vinifera (Grape) PE=4 SV=1	PREDICTED: uncharacterized protein LOC104881656 [Vitis vinifera]
EVM0021417	--	--	[R]	General function prediction only	GAG-POL {ECO:0000313|EMBL:BAE96745.1} (Fragment) OS=Vitis vinifera (Grape) PE=4 SV=1	GAG-POL precursor [Vitis vinifera]
EVM0021436	--	--	[R]	General function prediction only	Putative uncharacterized protein {ECO:0000313|EMBL:CAN71857.1} OS=Vitis vinifera (Grape) PE=4 SV=1	hypothetical protein VITISV_012968 [Vitis vinifera]
EVM0022234	--	--	[R]	General function prediction only	Putative uncharacterized protein {ECO:0000313|EMBL:CAN70850.1} OS=Vitis vinifera (Grape) PE=4 SV=1	hypothetical protein VITISV_039360 [Vitis vinifera]
EVM0023156	--	--	--	--	Putative uncharacterized protein {ECO:0000313|EMBL:CAN80914.1} OS=Vitis vinifera (Grape) PE=4 SV=1	hypothetical protein VITISV_039822 [Vitis vinifera]
EVM0023495	--	--	[R]	General function prediction only	Putative uncharacterized protein {ECO:0000313|EMBL:CAN81414.1} OS=Vitis vinifera (Grape) PE=4 SV=1	hypothetical protein VITISV_027487 [Vitis vinifera]
EVM0023516	--	--	--	--	Putative uncharacterized protein {ECO:0000313|EMBL:CAN80432.1} OS=Vitis vinifera (Grape) PE=4 SV=1	PREDICTED: uncharacterized protein LOC104882395 [Vitis vinifera]
EVM0023805	--	--	--	--	Putative uncharacterized protein {ECO:0000313|EMBL:CAN81414.1} OS=Vitis vinifera (Grape) PE=4 SV=1	hypothetical protein VITISV_027487 [Vitis vinifera]
EVM0025140	Molecular Function: nucleic acid binding (GO:0003676);;	--	[R]	General function prediction only	Putative uncharacterized protein {ECO:0000313|EMBL:CAN62152.1} OS=Vitis vinifera (Grape) PE=4 SV=1	hypothetical protein VITISV_032404 [Vitis vinifera]
EVM0026584	--	--	[R]	General function prediction only	Putative uncharacterized protein {ECO:0000313|EMBL:CAN72304.1} OS=Vitis vinifera (Grape) PE=4 SV=1	hypothetical protein VITISV_036274 [Vitis vinifera]
EVM0027191	--	--	[R]	General function prediction only	Putative uncharacterized protein {ECO:0000313|EMBL:CAN80432.1} OS=Vitis vinifera (Grape) PE=4 SV=1	hypothetical protein VITISV_014125 [Vitis vinifera]
EVM0028004	--	--	[R]	General function prediction only	Putative uncharacterized protein {ECO:0000313|EMBL:CAN67707.1} OS=Vitis vinifera (Grape) PE=4 SV=1	PREDICTED: uncharacterized protein LOC104878294 [Vitis vinifera]
EVM0028562	--	--	--	--	Putative uncharacterized protein {ECO:0000313|EMBL:CAN67948.1} OS=Vitis vinifera (Grape) PE=4 SV=1	hypothetical protein VITISV_002484 [Vitis vinifera]
EVM0032895	--	--	[R]	General function prediction only	Putative uncharacterized protein {ECO:0000313|EMBL:CAN80432.1} OS=Vitis vinifera (Grape) PE=4 SV=1	hypothetical protein VITISV_014125 [Vitis vinifera]
EVM0035504	--	--	--	--	Putative uncharacterized protein {ECO:0000313|EMBL:CAN61962.1} OS=Vitis vinifera (Grape) PE=4 SV=1	hypothetical protein VITISV_013621 [Vitis vinifera]
EVM0038133	--	--	--	--	Putative uncharacterized protein {ECO:0000313|EMBL:CAN69591.1} OS=Vitis vinifera (Grape) PE=4 SV=1	hypothetical protein VITISV_001704 [Vitis vinifera]
EVM0000010	--	--	[R]	General function prediction only	Putative uncharacterized protein {ECO:0000313|EMBL:CAN72277.1} OS=Vitis vinifera (Grape) PE=4 SV=1	hypothetical protein VITISV_043408 [Vitis vinifera]
EVM0000946	Molecular Function: RNA binding (GO:0003723);;	K13162|4.71282e-86|vvi:100266515|K13162 poly(rC)-binding protein 2/3/4 | (RefSeq) flowering locus K homology domain	[R]	General function prediction only	Putative uncharacterized protein {ECO:0000313|EMBL:CAN73022.1} OS=Vitis vinifera (Grape) PE=4 SV=1	hypothetical protein VITISV_004050 [Vitis vinifera]
EVM0001916	Molecular Function: binding (GO:0005488);;	--	[R]	General function prediction only	Putative uncharacterized protein {ECO:0000313|EMBL:CAN74194.1} OS=Vitis vinifera (Grape) PE=4 SV=1	hypothetical protein VITISV_040578 [Vitis vinifera]
EVM0005992	Molecular Function: nucleic acid binding (GO:0003676);; Biological Process: DNA metabolic process (GO:0006259);; Molecular Function: zinc ion binding (GO:0008270);;	--	[R]	General function prediction only	Putative uncharacterized protein {ECO:0000313|EMBL:CAN64452.1} OS=Vitis vinifera (Grape) PE=4 SV=1	hypothetical protein VITISV_009528 [Vitis vinifera]
EVM0007131	Molecular Function: binding (GO:0005488);; Biological Process: metabolic process (GO:0008152);;	--	[R]	General function prediction only	Putative uncharacterized protein {ECO:0000313|EMBL:CAN73624.1} OS=Vitis vinifera (Grape) PE=4 SV=1	hypothetical protein VITISV_042460 [Vitis vinifera]
EVM0007248	Molecular Function: nucleic acid binding (GO:0003676);; Molecular Function: zinc ion binding (GO:0008270);; Biological Process: DNA integration (GO:0015074);;	--	[R]	General function prediction only	Putative uncharacterized protein {ECO:0000313|EMBL:CAN65522.1} OS=Vitis vinifera (Grape) PE=4 SV=1	hypothetical protein VITISV_031371 [Vitis vinifera]
EVM0007678	Molecular Function: nucleic acid binding (GO:0003676);;	--	[R]	General function prediction only	Putative uncharacterized protein {ECO:0000313|EMBL:CAN74194.1} OS=Vitis vinifera (Grape) PE=4 SV=1	hypothetical protein VITISV_040578 [Vitis vinifera]
EVM0008131	Molecular Function: nucleic acid binding (GO:0003676);; Biological Process: DNA integration (GO:0015074);; Molecular Function: transferase activity (GO:0016740);;	--	[R]	General function prediction only	Putative uncharacterized protein {ECO:0000313|EMBL:CAN73624.1} OS=Vitis vinifera (Grape) PE=4 SV=1	hypothetical protein VITISV_042460 [Vitis vinifera]
EVM0008351	Molecular Function: DNA binding (GO:0003677);; Molecular Function: DNA-binding transcription factor activity (GO:0003700);; Biological Process: regulation of transcription, DNA-templated (GO:0006355);; Molecular Function: zinc ion binding (GO:0008270);; Biological Process: DNA integration (GO:0015074);; Cellular Component: CCAAT-binding factor complex (GO:0016602);;	--	[R]	General function prediction only	Putative uncharacterized protein {ECO:0000313|EMBL:CAN65356.1} OS=Vitis vinifera (Grape) PE=4 SV=1	hypothetical protein VITISV_012647 [Vitis vinifera]
EVM0009717	Molecular Function: binding (GO:0005488);;	--	[R]	General function prediction only	Putative uncharacterized protein {ECO:0000313|EMBL:CAN69056.1} OS=Vitis vinifera (Grape) PE=4 SV=1	hypothetical protein VITISV_022966 [Vitis vinifera]
EVM0011743	Molecular Function: DNA binding (GO:0003677);; Molecular Function: DNA-binding transcription factor activity (GO:0003700);; Molecular Function: RNA binding (GO:0003723);; Molecular Function: RNA-directed DNA polymerase activity (GO:0003964);; Biological Process: RNA-dependent DNA biosynthetic process (GO:0006278);; Biological Process: regulation of transcription, DNA-templated (GO:0006355);; Mole…	--	[R]	General function prediction only	Putative uncharacterized protein {ECO:0000313|EMBL:CAN82937.1} OS=Vitis vinifera (Grape) PE=4 SV=1	hypothetical protein VITISV_039222 [Vitis vinifera]
EVM0014548	Molecular Function: nucleic acid binding (GO:0003676);; Biological Process: DNA metabolic process (GO:0006259);; Biological Process: response to bacterium (GO:0009617);; Cellular Component: membrane (GO:0016020);; Molecular Function: ion binding (GO:0043167);; Biological Process: innate immune response (GO:0045087);; Biological Process: cellular response to stimulus (GO:0051716);;	--	[R]	General function prediction only	Putative uncharacterized protein {ECO:0000313|EMBL:CAN77904.1} OS=Vitis vinifera (Grape) PE=4 SV=1	hypothetical protein VITISV_024390 [Vitis vinifera]
EVM0016198	Molecular Function: damaged DNA binding (GO:0003684);; Molecular Function: DNA-binding transcription factor activity (GO:0003700);; Molecular Function: DNA-(apurinic or apyrimidinic site) endonuclease activity (GO:0003906);; Biological Process: base-excision repair (GO:0006284);; Biological Process: regulation of transcription, DNA-templated (GO:0006355);; Molecular Function: zinc ion binding (GO…	--	[R]	General function prediction only	Putative uncharacterized protein {ECO:0000313|EMBL:CAN76326.1} OS=Vitis vinifera (Grape) PE=4 SV=1	hypothetical protein VITISV_014220 [Vitis vinifera]
EVM0016432	Molecular Function: nucleic acid binding (GO:0003676);; Molecular Function: zinc ion binding (GO:0008270);; Biological Process: DNA integration (GO:0015074);; Molecular Function: transferase activity, transferring hexosyl groups (GO:0016758);;	--	[R]	General function prediction only	Putative uncharacterized protein {ECO:0000313|EMBL:CAN73765.1} OS=Vitis vinifera (Grape) PE=4 SV=1	hypothetical protein VITISV_035279 [Vitis vinifera]
EVM0016943	Molecular Function: nucleic acid binding (GO:0003676);; Molecular Function: catalytic activity (GO:0003824);; Biological Process: DNA metabolic process (GO:0006259);;	--	[R]	General function prediction only	Putative uncharacterized protein {ECO:0000313|EMBL:CAN82302.1} OS=Vitis vinifera (Grape) PE=4 SV=1	hypothetical protein VITISV_013932 [Vitis vinifera]
EVM0020533	Biological Process: response to molecule of bacterial origin (GO:0002237);; Molecular Function: nucleic acid binding (GO:0003676);; Cellular Component: plasma membrane (GO:0005886);; Biological Process: protein phosphorylation (GO:0006468);; Molecular Function: zinc ion binding (GO:0008270);; Biological Process: defense response to bacterium, incompatible interaction (GO:0009816);; Biological Pro…	--	[R]	General function prediction only	Putative uncharacterized protein {ECO:0000313|EMBL:CAN73102.1} OS=Vitis vinifera (Grape) PE=4 SV=1	hypothetical protein VITISV_042891 [Vitis vinifera]
EVM0030013	Molecular Function: DNA binding (GO:0003677);; Molecular Function: catalytic activity (GO:0003824);; Molecular Function: zinc ion binding (GO:0008270);; Biological Process: DNA integration (GO:0015074);;	--	--	--	Putative uncharacterized protein {ECO:0000313|EMBL:CAN83590.1} OS=Vitis vinifera (Grape) PE=4 SV=1	hypothetical protein VITISV_012043 [Vitis vinifera]
EVM0032160	Biological Process: nucleobase-containing compound metabolic process (GO:0006139);; Molecular Function: ion binding (GO:0043167);; Molecular Function: organic cyclic compound binding (GO:0097159);; Molecular Function: heterocyclic compound binding (GO:1901363);;	--	[R]	General function prediction only	Putative uncharacterized protein {ECO:0000313|EMBL:CAN72986.1} OS=Vitis vinifera (Grape) PE=4 SV=1	hypothetical protein VITISV_005624 [Vitis vinifera]
EVM0033712	Molecular Function: nucleic acid binding (GO:0003676);; Biological Process: DNA integration (GO:0015074);;	K13162|1.23449e-55|vvi:100266515|K13162 poly(rC)-binding protein 2/3/4 | (RefSeq) flowering locus K homology domain	[R]	General function prediction only	Putative uncharacterized protein {ECO:0000313|EMBL:CAN66376.1} OS=Vitis vinifera (Grape) PE=4 SV=1	hypothetical protein VITISV_024110 [Vitis vinifera]
EVM0035343	Biological Process: response to molecule of bacterial origin (GO:0002237);; Molecular Function: nucleic acid binding (GO:0003676);; Cellular Component: plasma membrane (GO:0005886);; Biological Process: protein phosphorylation (GO:0006468);; Molecular Function: zinc ion binding (GO:0008270);; Biological Process: defense response to bacterium, incompatible interaction (GO:0009816);; Biological Pro…	--	[R]	General function prediction only	Putative uncharacterized protein {ECO:0000313|EMBL:CAN65522.1} OS=Vitis vinifera (Grape) PE=4 SV=1	hypothetical protein VITISV_031371 [Vitis vinifera]
EVM0035844	Molecular Function: nucleic acid binding (GO:0003676);; Molecular Function: zinc ion binding (GO:0008270);; Biological Process: purine ribonucleotide catabolic process (GO:0009154);; Biological Process: purine ribonucleoside triphosphate catabolic process (GO:0009207);; Biological Process: DNA integration (GO:0015074);; Biological Process: purine ribonucleoside catabolic process (GO:0046130);;	--	[R]	General function prediction only	Putative uncharacterized protein {ECO:0000313|EMBL:CAN80368.1} OS=Vitis vinifera (Grape) PE=4 SV=1	hypothetical protein VITISV_014720 [Vitis vinifera]
EVM0037083	Molecular Function: nucleic acid binding (GO:0003676);; Biological Process: DNA metabolic process (GO:0006259);;	--	[R]	General function prediction only	Putative uncharacterized protein {ECO:0000313|EMBL:CAN82103.1} OS=Vitis vinifera (Grape) PE=4 SV=1	hypothetical protein VITISV_035488 [Vitis vinifera]
EVM0038400	Molecular Function: nucleic acid binding (GO:0003676);; Molecular Function: zinc ion binding (GO:0008270);; Biological Process: DNA integration (GO:0015074);; Molecular Function: transferase activity, transferring hexosyl groups (GO:0016758);;	--	[R]	General function prediction only	Putative uncharacterized protein {ECO:0000313|EMBL:CAN73765.1} OS=Vitis vinifera (Grape) PE=4 SV=1	hypothetical protein VITISV_035279 [Vitis vinifera]
EVM0039923	Biological Process: nucleobase-containing compound metabolic process (GO:0006139);; Molecular Function: organic cyclic compound binding (GO:0097159);; Molecular Function: heterocyclic compound binding (GO:1901363);;	--	[R]	General function prediction only	Putative uncharacterized protein {ECO:0000313|EMBL:CAN59866.1} OS=Vitis vinifera (Grape) PE=4 SV=1	hypothetical protein VITISV_013438 [Vitis vinifera]
EVM0001326	Biological Process: metabolic process (GO:0008152);; Molecular Function: transferase activity, transferring hexosyl groups (GO:0016758);;	--	[GC]	--	Putative uncharacterized protein {ECO:0000313|EMBL:CCB48789.1} OS=Vitis vinifera (Grape) PE=3 SV=1	PREDICTED: anthocyanidin 3-O-glucosyltransferase 2-like [Vitis vinifera]
EVM0002355	Biological Process: metabolic process (GO:0008152);; Molecular Function: transferase activity, transferring hexosyl groups (GO:0016758);;	--	[GC]	--	Putative uncharacterized protein {ECO:0000313|EMBL:CCB46130.1} OS=Vitis vinifera (Grape) PE=3 SV=1	PREDICTED: anthocyanidin 3-O-glucosyltransferase 2-like [Vitis vinifera]
EVM0003603	Biological Process: metabolic process (GO:0008152);; Molecular Function: transferase activity, transferring hexosyl groups (GO:0016758);;	--	[GC]	--	Putative uncharacterized protein {ECO:0000313|EMBL:CBI19994.3} OS=Vitis vinifera (Grape) PE=3 SV=1	PREDICTED: anthocyanidin 3-O-glucosyltransferase 2 [Vitis vinifera]
EVM0003607	Biological Process: metabolic process (GO:0008152);; Molecular Function: transferase activity, transferring hexosyl groups (GO:0016758);;	--	[GC]	--	Putative uncharacterized protein {ECO:0000313|EMBL:CCB46116.1} OS=Vitis vinifera (Grape) PE=3 SV=1	PREDICTED: anthocyanidin 3-O-glucosyltransferase 2 [Vitis vinifera]
EVM0006578	Biological Process: metabolic process (GO:0008152);; Molecular Function: transferase activity, transferring hexosyl groups (GO:0016758);;	--	[GC]	--	Putative uncharacterized protein {ECO:0000313|EMBL:CCB46128.1} OS=Vitis vinifera (Grape) PE=3 SV=1	PREDICTED: anthocyanidin 3-O-glucosyltransferase 2-like isoform X1 [Vitis vinifera]
EVM0006877	Biological Process: metabolic process (GO:0008152);; Molecular Function: transferase activity, transferring hexosyl groups (GO:0016758);;	--	[GC]	--	Putative uncharacterized protein {ECO:0000313|EMBL:CCB46125.1} OS=Vitis vinifera (Grape) PE=3 SV=1	PREDICTED: anthocyanidin 3-O-glucosyltransferase 2-like [Vitis vinifera]
EVM0009385	Biological Process: metabolic process (GO:0008152);; Molecular Function: transferase activity, transferring hexosyl groups (GO:0016758);;	--	[GC]	--	Putative uncharacterized protein {ECO:0000313|EMBL:CCB46127.1} OS=Vitis vinifera (Grape) PE=3 SV=1	PREDICTED: anthocyanidin 3-O-glucosyltransferase 2 [Vitis vinifera]
EVM0020469	Biological Process: metabolic process (GO:0008152);; Molecular Function: transferase activity, transferring hexosyl groups (GO:0016758);;	--	[GC]	--	Putative uncharacterized protein {ECO:0000313|EMBL:CBI19994.3} OS=Vitis vinifera (Grape) PE=3 SV=1	PREDICTED: anthocyanidin 3-O-glucosyltransferase 2 [Vitis vinifera]
EVM0022644	Biological Process: metabolic process (GO:0008152);; Molecular Function: transferase activity, transferring hexosyl groups (GO:0016758);;	--	[GC]	--	Putative uncharacterized protein {ECO:0000313|EMBL:CCB46126.1} OS=Vitis vinifera (Grape) PE=3 SV=1	PREDICTED: anthocyanidin 3-O-glucosyltransferase 2 [Vitis vinifera]
EVM0025458	Biological Process: metabolic process (GO:0008152);; Molecular Function: transferase activity, transferring hexosyl groups (GO:0016758);;	--	[GC]	--	Putative uncharacterized protein {ECO:0000313|EMBL:CCB48730.1} OS=Vitis vinifera (Grape) PE=3 SV=1	PREDICTED: anthocyanidin 3-O-glucosyltransferase 2-like [Vitis vinifera]
EVM0026756	Biological Process: metabolic process (GO:0008152);; Molecular Function: transferase activity, transferring hexosyl groups (GO:0016758);;	--	[GC]	--	Putative uncharacterized protein {ECO:0000313|EMBL:CCB46128.1} OS=Vitis vinifera (Grape) PE=3 SV=1	PREDICTED: anthocyanidin 3-O-glucosyltransferase 2-like isoform X1 [Vitis vinifera]
EVM0027928	Biological Process: metabolic process (GO:0008152);; Molecular Function: transferase activity, transferring hexosyl groups (GO:0016758);;	--	[GC]	--	Putative uncharacterized protein {ECO:0000313|EMBL:CCB46116.1} OS=Vitis vinifera (Grape) PE=3 SV=1	PREDICTED: anthocyanidin 3-O-glucosyltransferase 2-like [Vitis vinifera]
EVM0028168	Biological Process: metabolic process (GO:0008152);; Molecular Function: transferase activity, transferring hexosyl groups (GO:0016758);;	--	[GC]	--	Putative uncharacterized protein {ECO:0000313|EMBL:CCB48788.1} OS=Vitis vinifera (Grape) PE=4 SV=1	PREDICTED: anthocyanidin 3-O-glucosyltransferase 2 isoform X1 [Vitis vinifera]
EVM0030152	Biological Process: metabolic process (GO:0008152);; Molecular Function: transferase activity, transferring hexosyl groups (GO:0016758);;	--	[GC]	--	Putative uncharacterized protein {ECO:0000313|EMBL:CCB46129.1} OS=Vitis vinifera (Grape) PE=3 SV=1	PREDICTED: anthocyanidin 3-O-glucosyltransferase 2 [Vitis vinifera]
EVM0030442	Biological Process: metabolic process (GO:0008152);; Molecular Function: transferase activity, transferring hexosyl groups (GO:0016758);;	--	[GC]	--	Putative uncharacterized protein {ECO:0000313|EMBL:CCB46117.1} OS=Vitis vinifera (Grape) PE=3 SV=1	PREDICTED: anthocyanidin 3-O-glucosyltransferase 2 [Vitis vinifera]
EVM0037677	Biological Process: metabolic process (GO:0008152);; Molecular Function: transferase activity, transferring hexosyl groups (GO:0016758);;	--	[GC]	--	Putative uncharacterized protein {ECO:0000313|EMBL:CCB48790.1} OS=Vitis vinifera (Grape) PE=4 SV=1	PREDICTED: anthocyanidin 3-O-glucosyltransferase 2-like [Vitis vinifera]
EVM0040423	Biological Process: metabolic process (GO:0008152);; Molecular Function: transferase activity, transferring hexosyl groups (GO:0016758);;	--	[GC]	--	Putative uncharacterized protein {ECO:0000313|EMBL:CCB46126.1} OS=Vitis vinifera (Grape) PE=3 SV=1	PREDICTED: anthocyanidin 3-O-glucosyltransferase 2 [Vitis vinifera]
EVM0002334	--	--	--	--	Putative uncharacterized protein {ECO:0000313|EMBL:CAN80842.1} OS=Vitis vinifera (Grape) PE=4 SV=1	hypothetical protein VITISV_043673 [Vitis vinifera]
EVM0005256	--	--	--	--	Putative uncharacterized protein {ECO:0000313|EMBL:CCB51802.1} OS=Vitis vinifera (Grape) PE=4 SV=1	PREDICTED: uncharacterized protein LOC104877681 [Vitis vinifera]
EVM0006930	--	--	[R]	General function prediction only	Putative uncharacterized protein {ECO:0000313|EMBL:CAN77876.1} OS=Vitis vinifera (Grape) PE=4 SV=1	hypothetical protein VITISV_018279 [Vitis vinifera]
EVM0008899	--	--	--	--	Putative uncharacterized protein {ECO:0000313|EMBL:CCB46347.1} OS=Vitis vinifera (Grape) PE=4 SV=1	PREDICTED: uncharacterized protein LOC104877524 [Vitis vinifera]
EVM0009387	--	--	--	--	Putative uncharacterized protein {ECO:0000313|EMBL:CAN64361.1} OS=Vitis vinifera (Grape) PE=4 SV=1	hypothetical protein VITISV_004845 [Vitis vinifera]
EVM0011534	--	--	--	--	Putative uncharacterized protein {ECO:0000313|EMBL:CAN62597.1} OS=Vitis vinifera (Grape) PE=4 SV=1	hypothetical protein VITISV_041531 [Vitis vinifera]
EVM0014128	--	--	--	--	Putative uncharacterized protein {ECO:0000313|EMBL:CAN80842.1} OS=Vitis vinifera (Grape) PE=4 SV=1	hypothetical protein VITISV_043673 [Vitis vinifera]
EVM0017541	--	--	[R]	General function prediction only	Putative uncharacterized protein {ECO:0000313|EMBL:CCB46347.1} OS=Vitis vinifera (Grape) PE=4 SV=1	PREDICTED: uncharacterized protein LOC104879315 [Vitis vinifera]
EVM0017702	--	--	--	--	Putative uncharacterized protein {ECO:0000313|EMBL:CAN80842.1} OS=Vitis vinifera (Grape) PE=4 SV=1	hypothetical protein VITISV_043673 [Vitis vinifera]
EVM0018462	--	--	--	--	Putative uncharacterized protein {ECO:0000313|EMBL:CAN80842.1} OS=Vitis vinifera (Grape) PE=4 SV=1	hypothetical protein VITISV_043673 [Vitis vinifera]
EVM0018565	--	--	--	--	Putative uncharacterized protein {ECO:0000313|EMBL:CCB46347.1} OS=Vitis vinifera (Grape) PE=4 SV=1	PREDICTED: uncharacterized protein LOC104877524 [Vitis vinifera]
EVM0019068	--	--	[R]	General function prediction only	Putative uncharacterized protein {ECO:0000313|EMBL:CAN77876.1} OS=Vitis vinifera (Grape) PE=4 SV=1	PREDICTED: uncharacterized protein LOC104879315 [Vitis vinifera]
EVM0019987	--	--	--	--	Putative uncharacterized protein {ECO:0000313|EMBL:CAN65463.1} OS=Vitis vinifera (Grape) PE=4 SV=1	hypothetical protein VITISV_003044 [Vitis vinifera]
EVM0021003	Molecular Function: transferase activity (GO:0016740);;	--	--	--	Putative uncharacterized protein {ECO:0000313|EMBL:CAN75459.1} OS=Vitis vinifera (Grape) PE=4 SV=1	PREDICTED: uncharacterized protein LOC104879157 [Vitis vinifera]
EVM0022770	--	--	--	--	Putative uncharacterized protein {ECO:0000313|EMBL:CAN65463.1} OS=Vitis vinifera (Grape) PE=4 SV=1	hypothetical protein VITISV_003044 [Vitis vinifera]
EVM0023523	--	--	[R]	General function prediction only	Putative uncharacterized protein {ECO:0000313|EMBL:CCB46347.1} OS=Vitis vinifera (Grape) PE=4 SV=1	PREDICTED: uncharacterized protein LOC104877524 [Vitis vinifera]
EVM0024026	--	--	--	--	Putative uncharacterized protein {ECO:0000313|EMBL:CCB46347.1} OS=Vitis vinifera (Grape) PE=4 SV=1	PREDICTED: uncharacterized protein LOC104877524 [Vitis vinifera]
EVM0025292	--	--	--	--	Putative uncharacterized protein {ECO:0000313|EMBL:CAN80842.1} OS=Vitis vinifera (Grape) PE=4 SV=1	hypothetical protein VITISV_043673 [Vitis vinifera]
EVM0025743	--	--	--	--	Putative uncharacterized protein {ECO:0000313|EMBL:CCB46347.1} OS=Vitis vinifera (Grape) PE=4 SV=1	PREDICTED: uncharacterized protein LOC104877524 [Vitis vinifera]
EVM0027754	--	--	--	--	Putative uncharacterized protein {ECO:0000313|EMBL:CAN80842.1} OS=Vitis vinifera (Grape) PE=4 SV=1	hypothetical protein VITISV_043673 [Vitis vinifera]
EVM0029727	--	--	[R]	General function prediction only	Putative uncharacterized protein {ECO:0000313|EMBL:CCB46347.1} OS=Vitis vinifera (Grape) PE=4 SV=1	PREDICTED: uncharacterized protein LOC104877524 [Vitis vinifera]
EVM0029769	--	--	--	--	Putative uncharacterized protein {ECO:0000313|EMBL:CAN80819.1} OS=Vitis vinifera (Grape) PE=4 SV=1	hypothetical protein VITISV_029128 [Vitis vinifera]
EVM0030985	--	--	--	--	Putative uncharacterized protein {ECO:0000313|EMBL:CAN63814.1} OS=Vitis vinifera (Grape) PE=4 SV=1	PREDICTED: uncharacterized protein LOC104878360 [Vitis vinifera]
EVM0036558	--	--	--	--	Putative uncharacterized protein {ECO:0000313|EMBL:CAN60380.1} OS=Vitis vinifera (Grape) PE=4 SV=1	hypothetical protein VITISV_028711 [Vitis vinifera]
EVM0038143	--	--	--	--	Putative uncharacterized protein {ECO:0000313|EMBL:CCB46347.1} OS=Vitis vinifera (Grape) PE=4 SV=1	PREDICTED: uncharacterized protein LOC104877558 [Vitis vinifera]
EVM0038427	--	--	--	--	Putative uncharacterized protein {ECO:0000313|EMBL:CAN77876.1} OS=Vitis vinifera (Grape) PE=4 SV=1	hypothetical protein VITISV_018279 [Vitis vinifera]
EVM0001129	Molecular Function: RNA binding (GO:0003723);; Molecular Function: RNA-directed DNA polymerase activity (GO:0003964);; Biological Process: RNA-dependent DNA biosynthetic process (GO:0006278);;	--	[R]	General function prediction only	Putative uncharacterized protein {ECO:0000313|EMBL:CAN79574.1} OS=Vitis vinifera (Grape) PE=4 SV=1	hypothetical protein VITISV_017342 [Vitis vinifera]
EVM0002718	Molecular Function: DNA binding (GO:0003677);; Molecular Function: RNA binding (GO:0003723);; Molecular Function: RNA-directed DNA polymerase activity (GO:0003964);; Molecular Function: endonuclease activity (GO:0004519);; Cellular Component: intracellular (GO:0005622);; Biological Process: RNA-dependent DNA biosynthetic process (GO:0006278);; Biological Process: DNA repair (GO:0006281);;	--	[R]	General function prediction only	Putative uncharacterized protein {ECO:0000313|EMBL:CAN64904.1} OS=Vitis vinifera (Grape) PE=4 SV=1	hypothetical protein VITISV_014837 [Vitis vinifera]
EVM0006412	Molecular Function: RNA binding (GO:0003723);; Molecular Function: RNA-directed DNA polymerase activity (GO:0003964);; Molecular Function: helicase activity (GO:0004386);; Molecular Function: ATP binding (GO:0005524);; Biological Process: RNA-dependent DNA biosynthetic process (GO:0006278);; Biological Process: metabolic process (GO:0044710);;	--	[R]	General function prediction only	Putative uncharacterized protein {ECO:0000313|EMBL:CAN70922.1} OS=Vitis vinifera (Grape) PE=4 SV=1	hypothetical protein VITISV_016266 [Vitis vinifera]
EVM0006576	Molecular Function: nucleic acid binding (GO:0003676);; Molecular Function: catalytic activity (GO:0003824);; Biological Process: DNA metabolic process (GO:0006259);;	--	[R]	General function prediction only	Putative uncharacterized protein {ECO:0000313|EMBL:CAN60637.1} OS=Vitis vinifera (Grape) PE=4 SV=1	hypothetical protein VITISV_022223 [Vitis vinifera]
EVM0006831	Molecular Function: RNA binding (GO:0003723);; Molecular Function: RNA-directed DNA polymerase activity (GO:0003964);; Biological Process: RNA-dependent DNA biosynthetic process (GO:0006278);;	K14404|1.70767e-53|vvi:100252331|K14404 cleavage and polyadenylation specificity factor subunit 4 | (RefSeq) uncharacterized LOC100252331	[R]	General function prediction only	Putative uncharacterized protein {ECO:0000313|EMBL:CAN81713.1} OS=Vitis vinifera (Grape) PE=4 SV=1	hypothetical protein VITISV_038974 [Vitis vinifera]
EVM0007685	Molecular Function: RNA binding (GO:0003723);; Molecular Function: RNA-directed DNA polymerase activity (GO:0003964);; Biological Process: RNA-dependent DNA biosynthetic process (GO:0006278);; Molecular Function: hydrolase activity (GO:0016787);;	--	[R]	General function prediction only	Putative uncharacterized protein {ECO:0000313|EMBL:CAN75784.1} OS=Vitis vinifera (Grape) PE=4 SV=1	hypothetical protein VITISV_022492 [Vitis vinifera]
EVM0008808	Molecular Function: nucleic acid binding (GO:0003676);; Molecular Function: catalytic activity (GO:0003824);; Biological Process: DNA metabolic process (GO:0006259);;	--	[R]	General function prediction only	Putative uncharacterized protein {ECO:0000313|EMBL:CAN62252.1} OS=Vitis vinifera (Grape) PE=4 SV=1	hypothetical protein VITISV_027357 [Vitis vinifera]
EVM0011976	Molecular Function: DNA binding (GO:0003677);; Molecular Function: RNA binding (GO:0003723);; Molecular Function: RNA-directed DNA polymerase activity (GO:0003964);; Cellular Component: nucleus (GO:0005634);; Biological Process: RNA-dependent DNA biosynthetic process (GO:0006278);; Molecular Function: zinc ion binding (GO:0008270);;	--	[R]	General function prediction only	Putative uncharacterized protein {ECO:0000313|EMBL:CAN73828.1} OS=Vitis vinifera (Grape) PE=4 SV=1	hypothetical protein VITISV_043065 [Vitis vinifera]
EVM0014413	Molecular Function: organic cyclic compound binding (GO:0097159);; Molecular Function: heterocyclic compound binding (GO:1901363);;	K14404|2.53597e-92|vvi:100252331|K14404 cleavage and polyadenylation specificity factor subunit 4 | (RefSeq) uncharacterized LOC100252331	[R]	General function prediction only	Putative uncharacterized protein {ECO:0000313|EMBL:CAN64188.1} OS=Vitis vinifera (Grape) PE=4 SV=1	hypothetical protein VITISV_009785 [Vitis vinifera]
EVM0017756	Molecular Function: RNA binding (GO:0003723);; Molecular Function: RNA-directed DNA polymerase activity (GO:0003964);; Biological Process: RNA-dependent DNA biosynthetic process (GO:0006278);; Molecular Function: phosphotransferase activity, alcohol group as acceptor (GO:0016773);;	K14846|0|vvi:100263155|K14846 ribosome production factor 1 | (RefSeq) ribosome production factor 1	[R]	General function prediction only	Putative uncharacterized protein {ECO:0000313|EMBL:CAN79574.1} OS=Vitis vinifera (Grape) PE=4 SV=1	hypothetical protein VITISV_017342 [Vitis vinifera]
EVM0019445	Molecular Function: nucleic acid binding (GO:0003676);; Molecular Function: catalytic activity (GO:0003824);; Biological Process: DNA metabolic process (GO:0006259);; Molecular Function: metal ion binding (GO:0046872);;	--	[R]	General function prediction only	Putative uncharacterized protein {ECO:0000313|EMBL:CAN67520.1} OS=Vitis vinifera (Grape) PE=4 SV=1	hypothetical protein VITISV_006825 [Vitis vinifera]
EVM0021006	--	K14846|3.96579e-140|vvi:100263155|K14846 ribosome production factor 1 | (RefSeq) ribosome production factor 1	[O]	Posttranslational modification, protein turnover, chaperones	Putative uncharacterized protein {ECO:0000313|EMBL:CAN82757.1} OS=Vitis vinifera (Grape) PE=4 SV=1	hypothetical protein VITISV_013348 [Vitis vinifera]
EVM0021697	Molecular Function: nucleic acid binding (GO:0003676);; Biological Process: nucleobase-containing compound metabolic process (GO:0006139);; Molecular Function: transferase activity, transferring phosphorus-containing groups (GO:0016772);; Molecular Function: hydrolase activity (GO:0016787);; Biological Process: cellular macromolecule biosynthetic process (GO:0034645);; Molecular Function: metal i…	--	[R]	General function prediction only	Putative uncharacterized protein {ECO:0000313|EMBL:CAN78577.1} OS=Vitis vinifera (Grape) PE=4 SV=1	hypothetical protein VITISV_020585 [Vitis vinifera]
EVM0022476	Molecular Function: RNA binding (GO:0003723);; Molecular Function: RNA-directed DNA polymerase activity (GO:0003964);; Biological Process: RNA-dependent DNA biosynthetic process (GO:0006278);;	K14404|2.90096e-62|vvi:100252331|K14404 cleavage and polyadenylation specificity factor subunit 4 | (RefSeq) uncharacterized LOC100252331	[R]	General function prediction only	Putative uncharacterized protein {ECO:0000313|EMBL:CAN65201.1} OS=Vitis vinifera (Grape) PE=4 SV=1	hypothetical protein VITISV_016555 [Vitis vinifera]
EVM0024281	Molecular Function: RNA binding (GO:0003723);; Molecular Function: RNA-directed DNA polymerase activity (GO:0003964);; Molecular Function: helicase activity (GO:0004386);; Molecular Function: protein kinase activity (GO:0004672);; Molecular Function: ATP binding (GO:0005524);; Biological Process: RNA-dependent DNA biosynthetic process (GO:0006278);; Molecular Function: zinc ion binding (GO:000827…	--	[R]	General function prediction only	Putative uncharacterized protein {ECO:0000313|EMBL:CAN71630.1} OS=Vitis vinifera (Grape) PE=4 SV=1	hypothetical protein VITISV_015580 [Vitis vinifera]
EVM0026525	Molecular Function: nucleic acid binding (GO:0003676);; Biological Process: DNA metabolic process (GO:0006259);; Molecular Function: transferase activity, transferring phosphorus-containing groups (GO:0016772);;	--	[R]	General function prediction only	Putative uncharacterized protein {ECO:0000313|EMBL:CAN70538.1} OS=Vitis vinifera (Grape) PE=4 SV=1	hypothetical protein VITISV_040070 [Vitis vinifera]
EVM0026627	Molecular Function: transferase activity, transferring phosphorus-containing groups (GO:0016772);;	K14404|1.74403e-33|vvi:100252331|K14404 cleavage and polyadenylation specificity factor subunit 4 | (RefSeq) uncharacterized LOC100252331	--	--	Putative uncharacterized protein {ECO:0000313|EMBL:CAN68995.1} OS=Vitis vinifera (Grape) PE=4 SV=1	hypothetical protein VITISV_008861 [Vitis vinifera]
EVM0027904	--	--	--	--	Putative uncharacterized protein {ECO:0000313|EMBL:CAN61231.1} OS=Vitis vinifera (Grape) PE=4 SV=1	hypothetical protein VITISV_041719 [Vitis vinifera]
EVM0030306	Molecular Function: transferase activity, transferring phosphorus-containing groups (GO:0016772);; Biological Process: macromolecule metabolic process (GO:0043170);; Biological Process: primary metabolic process (GO:0044238);; Molecular Function: organic cyclic compound binding (GO:0097159);; Molecular Function: heterocyclic compound binding (GO:1901363);;	--	[R]	General function prediction only	Putative uncharacterized protein {ECO:0000313|EMBL:CAN67183.1} OS=Vitis vinifera (Grape) PE=4 SV=1	hypothetical protein VITISV_007528 [Vitis vinifera]
EVM0030434	Molecular Function: nucleic acid binding (GO:0003676);; Biological Process: DNA metabolic process (GO:0006259);; Molecular Function: transferase activity, transferring phosphorus-containing groups (GO:0016772);; Molecular Function: metal ion binding (GO:0046872);;	--	[R]	General function prediction only	Putative uncharacterized protein {ECO:0000313|EMBL:CAN71630.1} OS=Vitis vinifera (Grape) PE=4 SV=1	hypothetical protein VITISV_015580 [Vitis vinifera]
EVM0036384	Molecular Function: RNA binding (GO:0003723);; Molecular Function: RNA-directed DNA polymerase activity (GO:0003964);; Biological Process: RNA-dependent DNA biosynthetic process (GO:0006278);; Molecular Function: zinc ion binding (GO:0008270);;	--	[R]	General function prediction only	Putative uncharacterized protein {ECO:0000313|EMBL:CAN78577.1} OS=Vitis vinifera (Grape) PE=4 SV=1	hypothetical protein VITISV_020585 [Vitis vinifera]
EVM0037501	--	--	--	--	Putative uncharacterized protein {ECO:0000313|EMBL:CAN79230.1} OS=Vitis vinifera (Grape) PE=4 SV=1	hypothetical protein VITISV_033954 [Vitis vinifera]
EVM0038015	Molecular Function: nucleic acid binding (GO:0003676);; Biological Process: nucleobase-containing compound metabolic process (GO:0006139);; Molecular Function: transferase activity (GO:0016740);; Biological Process: cellular macromolecule biosynthetic process (GO:0034645);;	K13148|2.13366e-75|vvi:100261060|K13148 integrator complex subunit 11 [EC:3.1.27.-] | (RefSeq) cleavage and polyadenylation specificity factor subunit 3-II	[R]	General function prediction only	Putative uncharacterized protein {ECO:0000313|EMBL:CAN79964.1} OS=Vitis vinifera (Grape) PE=4 SV=1	hypothetical protein VITISV_024481 [Vitis vinifera]
EVM0004081	Biological Process: metabolic process (GO:0008152);; Molecular Function: hydrolase activity, acting on glycosyl bonds (GO:0016798);;	--	[T]	Signal transduction mechanisms	Putative uncharacterized protein {ECO:0000313|EMBL:CCB47204.1} OS=Vitis vinifera (Grape) PE=4 SV=1	PREDICTED: putative disease resistance protein RGA3 [Vitis vinifera]
EVM0004734	--	--	[T]	Signal transduction mechanisms	Putative uncharacterized protein {ECO:0000313|EMBL:CCB57174.1} OS=Vitis vinifera (Grape) PE=4 SV=1	PREDICTED: putative disease resistance protein RGA3 [Vitis vinifera]
EVM0010746	--	--	[T]	Signal transduction mechanisms	Putative uncharacterized protein {ECO:0000313|EMBL:CCB47203.1} OS=Vitis vinifera (Grape) PE=4 SV=1	PREDICTED: putative disease resistance protein RGA4 [Vitis vinifera]
EVM0010979	--	--	[T]	Signal transduction mechanisms	Putative uncharacterized protein {ECO:0000313|EMBL:CCB57174.1} OS=Vitis vinifera (Grape) PE=4 SV=1	PREDICTED: putative disease resistance protein RGA4 isoform X4 [Vitis vinifera]
EVM0011489	Molecular Function: hydrolase activity (GO:0016787);;	--	[T]	Signal transduction mechanisms	Resistance protein XiR1.2 {ECO:0000313|EMBL:ADD17347.1} OS=Vitis arizonica PE=4 SV=1	PREDICTED: putative disease resistance protein RGA4 isoform X4 [Vitis vinifera]
EVM0012476	Biological Process: defense response (GO:0006952);; Molecular Function: ADP binding (GO:0043531);;	--	[T]	Signal transduction mechanisms	Resistance protein XiR1.2 {ECO:0000313|EMBL:ADD17347.1} OS=Vitis arizonica PE=4 SV=1	PREDICTED: putative disease resistance protein RGA4 isoform X4 [Vitis vinifera]
EVM0013085	--	--	[T]	Signal transduction mechanisms	Putative uncharacterized protein {ECO:0000313|EMBL:CCB47201.1} OS=Vitis vinifera (Grape) PE=4 SV=1	PREDICTED: putative disease resistance protein RGA1 isoform X1 [Vitis vinifera]
EVM0023811	--	--	[T]	Signal transduction mechanisms	Resistance protein XiR1.2 {ECO:0000313|EMBL:ADD17347.1} OS=Vitis arizonica PE=4 SV=1	PREDICTED: putative disease resistance protein RGA4 isoform X1 [Vitis vinifera]
EVM0028564	--	--	[T]	Signal transduction mechanisms	Resistance protein XiR1.2 {ECO:0000313|EMBL:ADD17347.1} OS=Vitis arizonica PE=4 SV=1	PREDICTED: putative disease resistance protein RGA4 [Vitis vinifera]
EVM0031551	Biological Process: defense response (GO:0006952);; Molecular Function: ADP binding (GO:0043531);;	--	[T]	Signal transduction mechanisms	Putative uncharacterized protein {ECO:0000313|EMBL:CCB57174.1} OS=Vitis vinifera (Grape) PE=4 SV=1	unnamed protein product [Vitis vinifera]
EVM0032344	Molecular Function: hydrolase activity (GO:0016787);;	--	[T]	Signal transduction mechanisms	Putative uncharacterized protein {ECO:0000313|EMBL:CCB47204.1} OS=Vitis vinifera (Grape) PE=4 SV=1	PREDICTED: putative disease resistance protein RGA4 isoform X1 [Vitis vinifera]
EVM0036428	--	--	[T]	Signal transduction mechanisms	Resistance protein XiR1.1 {ECO:0000313|EMBL:ADD17346.1} OS=Vitis arizonica PE=4 SV=1	PREDICTED: putative disease resistance protein RGA4 [Vitis vinifera]
EVM0036560	--	--	[T]	Signal transduction mechanisms	Resistance protein XiR1.2 {ECO:0000313|EMBL:ADD17347.1} OS=Vitis arizonica PE=4 SV=1	PREDICTED: putative disease resistance protein RGA4 isoform X2 [Vitis vinifera]
EVM0039728	--	--	[T]	Signal transduction mechanisms	Resistance protein XiR1.2 {ECO:0000313|EMBL:ADD17347.1} OS=Vitis arizonica PE=4 SV=1	PREDICTED: putative disease resistance protein RGA4 [Vitis vinifera]
EVM0000719	--	--	--	--	Putative uncharacterized protein {ECO:0000313|EMBL:CAN82398.1} OS=Vitis vinifera (Grape) PE=4 SV=1	PREDICTED: uncharacterized protein LOC100253806 [Vitis vinifera]
EVM0004845	--	--	--	--	Putative uncharacterized protein {ECO:0000313|EMBL:CAN82397.1} OS=Vitis vinifera (Grape) PE=4 SV=1	PREDICTED: uncharacterized protein LOC100265824 [Vitis vinifera]
EVM0006328	--	--	--	--	Putative uncharacterized protein {ECO:0000313|EMBL:CAN82397.1} OS=Vitis vinifera (Grape) PE=4 SV=1	PREDICTED: uncharacterized protein LOC100245236 [Vitis vinifera]
EVM0006519	--	--	--	--	Putative uncharacterized protein {ECO:0000313|EMBL:CCB60557.1} OS=Vitis vinifera (Grape) PE=4 SV=1	PREDICTED: uncharacterized protein LOC100255537 [Vitis vinifera]
EVM0009094	--	--	--	--	Putative uncharacterized protein {ECO:0000313|EMBL:CCB60539.1} OS=Vitis vinifera (Grape) PE=4 SV=1	PREDICTED: auxin-induced protein 6B-like [Vitis vinifera]
EVM0010755	--	--	--	--	Putative uncharacterized protein {ECO:0000313|EMBL:CCB60537.1} OS=Vitis vinifera (Grape) PE=4 SV=1	PREDICTED: uncharacterized protein LOC100257334 [Vitis vinifera]
EVM0019848	--	--	--	--	Putative uncharacterized protein {ECO:0000313|EMBL:CAN82398.1} OS=Vitis vinifera (Grape) PE=4 SV=1	PREDICTED: uncharacterized protein LOC100253738 [Vitis vinifera]
EVM0020555	--	--	--	--	Putative uncharacterized protein {ECO:0000313|EMBL:CCB60539.1} OS=Vitis vinifera (Grape) PE=4 SV=1	PREDICTED: indole-3-acetic acid-induced protein ARG7-like [Vitis vinifera]
EVM0026208	--	--	--	--	Putative uncharacterized protein {ECO:0000313|EMBL:CCB60558.1} OS=Vitis vinifera (Grape) PE=4 SV=1	PREDICTED: indole-3-acetic acid-induced protein ARG7 [Vitis vinifera]
EVM0026826	--	--	--	--	Putative uncharacterized protein {ECO:0000313|EMBL:CAN80296.1} OS=Vitis vinifera (Grape) PE=4 SV=1	PREDICTED: uncharacterized protein LOC100262379 [Vitis vinifera]
EVM0027068	--	--	--	--	Putative uncharacterized protein {ECO:0000313|EMBL:CCB60559.1} OS=Vitis vinifera (Grape) PE=4 SV=1	PREDICTED: indole-3-acetic acid-induced protein ARG7-like [Vitis vinifera]
EVM0027937	--	--	--	--	Putative uncharacterized protein {ECO:0000313|EMBL:CAN82398.1} OS=Vitis vinifera (Grape) PE=4 SV=1	PREDICTED: uncharacterized protein LOC100253806 [Vitis vinifera]
EVM0030278	--	--	--	--	Putative uncharacterized protein {ECO:0000313|EMBL:CCB60556.1} OS=Vitis vinifera (Grape) PE=4 SV=1	PREDICTED: indole-3-acetic acid-induced protein ARG7-like [Vitis vinifera]
EVM0031492	--	--	--	--	Putative uncharacterized protein {ECO:0000313|EMBL:CCB60556.1} OS=Vitis vinifera (Grape) PE=4 SV=1	PREDICTED: indole-3-acetic acid-induced protein ARG7-like [Vitis vinifera]
EVM0039848	--	--	--	--	Putative uncharacterized protein {ECO:0000313|EMBL:CCB60537.1} OS=Vitis vinifera (Grape) PE=4 SV=1	PREDICTED: uncharacterized protein LOC100257334 [Vitis vinifera]
EVM0003142	Molecular Function: RNA binding (GO:0003723);; Molecular Function: RNA-directed DNA polymerase activity (GO:0003964);; Molecular Function: RNA-DNA hybrid ribonuclease activity (GO:0004523);; Biological Process: RNA-dependent DNA biosynthetic process (GO:0006278);; Biological Process: DNA integration (GO:0015074);;	--	--	--	Putative uncharacterized protein {ECO:0000313|EMBL:CAN71859.1} OS=Vitis vinifera (Grape) PE=4 SV=1	hypothetical protein VITISV_012970 [Vitis vinifera]
EVM0003212	--	--	--	--	Putative uncharacterized protein {ECO:0000313|EMBL:CAN78842.1} OS=Vitis vinifera (Grape) PE=4 SV=1	PREDICTED: uncharacterized protein LOC100854939 [Vitis vinifera]
EVM0006272	Molecular Function: RNA binding (GO:0003723);; Molecular Function: RNA-directed DNA polymerase activity (GO:0003964);; Molecular Function: RNA-DNA hybrid ribonuclease activity (GO:0004523);; Biological Process: RNA-dependent DNA biosynthetic process (GO:0006278);; Biological Process: DNA integration (GO:0015074);;	--	[R]	General function prediction only	Putative uncharacterized protein {ECO:0000313|EMBL:CCB60811.1} OS=Vitis vinifera (Grape) PE=4 SV=1	hypothetical protein VITISV_003207 [Vitis vinifera]
EVM0007561	--	--	--	--	Putative uncharacterized protein {ECO:0000313|EMBL:CAN74448.1} OS=Vitis vinifera (Grape) PE=4 SV=1	hypothetical protein VITISV_042601 [Vitis vinifera]
EVM0009181	Molecular Function: RNA binding (GO:0003723);; Molecular Function: RNA-directed DNA polymerase activity (GO:0003964);; Molecular Function: RNA-DNA hybrid ribonuclease activity (GO:0004523);; Biological Process: RNA-dependent DNA biosynthetic process (GO:0006278);; Biological Process: DNA integration (GO:0015074);;	--	--	--	Putative uncharacterized protein {ECO:0000313|EMBL:CAN70044.1} (Fragment) OS=Vitis vinifera (Grape) PE=4 SV=1	hypothetical protein VITISV_027566 [Vitis vinifera]
EVM0011953	Molecular Function: RNA binding (GO:0003723);; Molecular Function: RNA-directed DNA polymerase activity (GO:0003964);; Biological Process: RNA-dependent DNA biosynthetic process (GO:0006278);;	--	--	--	Putative uncharacterized protein {ECO:0000313|EMBL:CAN68299.1} OS=Vitis vinifera (Grape) PE=4 SV=1	hypothetical protein VITISV_009905 [Vitis vinifera]
EVM0013616	--	--	[R]	General function prediction only	Putative uncharacterized protein {ECO:0000313|EMBL:CAN79456.1} OS=Vitis vinifera (Grape) PE=4 SV=1	PREDICTED: uncharacterized protein LOC100852852 [Vitis vinifera]
EVM0013618	Molecular Function: nucleic acid binding (GO:0003676);; Molecular Function: catalytic activity (GO:0003824);; Biological Process: DNA metabolic process (GO:0006259);;	--	[R]	General function prediction only	Putative uncharacterized protein {ECO:0000313|EMBL:CAN73430.1} OS=Vitis vinifera (Grape) PE=4 SV=1	hypothetical protein VITISV_031216 [Vitis vinifera]
EVM0013697	Molecular Function: nucleic acid binding (GO:0003676);; Molecular Function: catalytic activity (GO:0003824);; Biological Process: DNA metabolic process (GO:0006259);;	--	--	--	Putative uncharacterized protein {ECO:0000313|EMBL:CAN70044.1} (Fragment) OS=Vitis vinifera (Grape) PE=4 SV=1	hypothetical protein VITISV_027566 [Vitis vinifera]
EVM0015008	Molecular Function: RNA binding (GO:0003723);; Molecular Function: RNA-directed DNA polymerase activity (GO:0003964);; Biological Process: RNA-dependent DNA biosynthetic process (GO:0006278);; Biological Process: DNA integration (GO:0015074);;	--	--	--	Putative uncharacterized protein {ECO:0000313|EMBL:CAN74439.1} OS=Vitis vinifera (Grape) PE=4 SV=1	hypothetical protein VITISV_041747 [Vitis vinifera]
EVM0017387	--	--	--	--	Putative uncharacterized protein {ECO:0000313|EMBL:CAN83640.1} OS=Vitis vinifera (Grape) PE=4 SV=1	PREDICTED: uncharacterized protein LOC104879867 [Vitis vinifera]
EVM0017514	Molecular Function: nucleic acid binding (GO:0003676);; Molecular Function: catalytic activity (GO:0003824);; Biological Process: DNA metabolic process (GO:0006259);;	--	[R]	General function prediction only	Putative uncharacterized protein {ECO:0000313|EMBL:CCB60811.1} OS=Vitis vinifera (Grape) PE=4 SV=1	PREDICTED: uncharacterized protein LOC104879039 [Vitis vinifera]
EVM0017649	Molecular Function: RNA binding (GO:0003723);; Molecular Function: RNA-directed DNA polymerase activity (GO:0003964);; Molecular Function: RNA-DNA hybrid ribonuclease activity (GO:0004523);; Biological Process: RNA-dependent DNA biosynthetic process (GO:0006278);; Biological Process: DNA integration (GO:0015074);;	--	[R]	General function prediction only	Putative uncharacterized protein {ECO:0000313|EMBL:CAN71668.1} OS=Vitis vinifera (Grape) PE=4 SV=1	hypothetical protein VITISV_002492 [Vitis vinifera]
EVM0018880	--	--	--	--	Putative uncharacterized protein {ECO:0000313|EMBL:CAN79931.1} OS=Vitis vinifera (Grape) PE=4 SV=1	PREDICTED: uncharacterized protein LOC100854628 [Vitis vinifera]
EVM0019360	--	--	--	--	Putative uncharacterized protein {ECO:0000313|EMBL:CAN73637.1} OS=Vitis vinifera (Grape) PE=4 SV=1	hypothetical protein VITISV_020488 [Vitis vinifera]
EVM0020106	Molecular Function: nucleic acid binding (GO:0003676);; Molecular Function: catalytic activity (GO:0003824);; Biological Process: DNA metabolic process (GO:0006259);;	--	--	--	Putative uncharacterized protein {ECO:0000313|EMBL:CAN75602.1} OS=Vitis vinifera (Grape) PE=4 SV=1	hypothetical protein VITISV_018938 [Vitis vinifera]
EVM0020999	Molecular Function: RNA binding (GO:0003723);; Molecular Function: RNA-directed DNA polymerase activity (GO:0003964);; Molecular Function: RNA-DNA hybrid ribonuclease activity (GO:0004523);; Biological Process: RNA-dependent DNA biosynthetic process (GO:0006278);; Biological Process: DNA integration (GO:0015074);;	--	[R]	General function prediction only	Putative uncharacterized protein {ECO:0000313|EMBL:CAN74038.1} OS=Vitis vinifera (Grape) PE=4 SV=1	hypothetical protein VITISV_028523 [Vitis vinifera]
EVM0023566	Molecular Function: nucleic acid binding (GO:0003676);; Molecular Function: catalytic activity (GO:0003824);; Biological Process: DNA metabolic process (GO:0006259);;	--	--	--	Putative uncharacterized protein {ECO:0000313|EMBL:CAN60892.1} OS=Vitis vinifera (Grape) PE=4 SV=1	PREDICTED: uncharacterized protein LOC100853628 [Vitis vinifera]
EVM0026570	--	--	--	--	Putative uncharacterized protein {ECO:0000313|EMBL:CAN75227.1} OS=Vitis vinifera (Grape) PE=4 SV=1	hypothetical protein VITISV_043867 [Vitis vinifera]
EVM0027612	Molecular Function: RNA binding (GO:0003723);; Molecular Function: RNA-directed DNA polymerase activity (GO:0003964);; Molecular Function: RNA-DNA hybrid ribonuclease activity (GO:0004523);; Biological Process: RNA-dependent DNA biosynthetic process (GO:0006278);; Biological Process: DNA integration (GO:0015074);;	--	--	--	Putative uncharacterized protein {ECO:0000313|EMBL:CCB60811.1} OS=Vitis vinifera (Grape) PE=4 SV=1	PREDICTED: uncharacterized protein LOC104879039 [Vitis vinifera]
EVM0027929	--	--	--	--	Putative uncharacterized protein {ECO:0000313|EMBL:CAN74439.1} OS=Vitis vinifera (Grape) PE=4 SV=1	hypothetical protein VITISV_041747 [Vitis vinifera]
EVM0028885	Molecular Function: nucleic acid binding (GO:0003676);; Molecular Function: catalytic activity (GO:0003824);; Biological Process: DNA metabolic process (GO:0006259);;	--	--	--	Putative uncharacterized protein {ECO:0000313|EMBL:CCB62149.1} OS=Vitis vinifera (Grape) PE=4 SV=1	hypothetical protein VITISV_015163 [Vitis vinifera]
EVM0032646	--	--	--	--	Putative uncharacterized protein {ECO:0000313|EMBL:CAN62141.1} OS=Vitis vinifera (Grape) PE=4 SV=1	hypothetical protein VITISV_038647 [Vitis vinifera]
EVM0033196	--	--	--	--	Putative uncharacterized protein {ECO:0000313|EMBL:CAN81323.1} OS=Vitis vinifera (Grape) PE=4 SV=1	PREDICTED: uncharacterized protein LOC100853045 [Vitis vinifera]
EVM0035242	Molecular Function: nucleic acid binding (GO:0003676);; Molecular Function: catalytic activity (GO:0003824);; Biological Process: DNA metabolic process (GO:0006259);;	--	[R]	General function prediction only	Putative uncharacterized protein {ECO:0000313|EMBL:CAN68244.1} OS=Vitis vinifera (Grape) PE=4 SV=1	hypothetical protein VITISV_023682 [Vitis vinifera]
EVM0037197	Molecular Function: nucleic acid binding (GO:0003676);; Molecular Function: catalytic activity (GO:0003824);; Biological Process: DNA metabolic process (GO:0006259);;	--	--	--	Putative uncharacterized protein {ECO:0000313|EMBL:CCB60811.1} OS=Vitis vinifera (Grape) PE=4 SV=1	PREDICTED: uncharacterized protein LOC104879039 [Vitis vinifera]
EVM0040462	Molecular Function: RNA binding (GO:0003723);; Molecular Function: RNA-directed DNA polymerase activity (GO:0003964);; Molecular Function: RNA-DNA hybrid ribonuclease activity (GO:0004523);; Biological Process: RNA-dependent DNA biosynthetic process (GO:0006278);; Biological Process: DNA integration (GO:0015074);;	--	[R]	General function prediction only	Putative uncharacterized protein {ECO:0000313|EMBL:CAN80129.1} OS=Vitis vinifera (Grape) PE=4 SV=1	hypothetical protein VITISV_018340 [Vitis vinifera]
EVM0001055	Molecular Function: nucleic acid binding (GO:0003676);; Biological Process: DNA integration (GO:0015074);;	K14489|1.37663e-55|pmum:103329273|K14489 arabidopsis histidine kinase 2/3/4 (cytokinin receptor) [EC:2.7.13.3] | (RefSeq) histidine kinase 2	[R]	General function prediction only	Putative uncharacterized protein {ECO:0000313|EMBL:CAN71214.1} OS=Vitis vinifera (Grape) PE=4 SV=1	hypothetical protein VITISV_039504 [Vitis vinifera]
EVM0001935	Molecular Function: nucleic acid binding (GO:0003676);; Biological Process: DNA integration (GO:0015074);;	--	[R]	General function prediction only	Putative uncharacterized protein {ECO:0000313|EMBL:CAN71314.1} OS=Vitis vinifera (Grape) PE=4 SV=1	hypothetical protein VITISV_019317 [Vitis vinifera]
EVM0004004	Molecular Function: nucleic acid binding (GO:0003676);; Biological Process: DNA integration (GO:0015074);;	--	[R]	General function prediction only	Putative uncharacterized protein {ECO:0000313|EMBL:CAN74290.1} OS=Vitis vinifera (Grape) PE=4 SV=1	hypothetical protein VITISV_036414 [Vitis vinifera]
EVM0004954	Molecular Function: binding (GO:0005488);;	--	[R]	General function prediction only	Putative uncharacterized protein {ECO:0000313|EMBL:CAN65716.1} OS=Vitis vinifera (Grape) PE=4 SV=1	hypothetical protein VITISV_015039 [Vitis vinifera]
EVM0006059	Molecular Function: nucleic acid binding (GO:0003676);; Molecular Function: ARF guanyl-nucleotide exchange factor activity (GO:0005086);; Biological Process: DNA integration (GO:0015074);; Biological Process: regulation of ARF protein signal transduction (GO:0032012);;	--	[R]	General function prediction only	Putative uncharacterized protein {ECO:0000313|EMBL:CAN79066.1} OS=Vitis vinifera (Grape) PE=4 SV=1	hypothetical protein VITISV_019693 [Vitis vinifera]
EVM0007473	Molecular Function: nucleic acid binding (GO:0003676);; Biological Process: DNA integration (GO:0015074);;	--	[R]	General function prediction only	Putative uncharacterized protein {ECO:0000313|EMBL:CAN83332.1} OS=Vitis vinifera (Grape) PE=4 SV=1	hypothetical protein VITISV_025235 [Vitis vinifera]
EVM0007667	Molecular Function: nucleic acid binding (GO:0003676);; Biological Process: DNA integration (GO:0015074);; Molecular Function: transferase activity, transferring hexosyl groups (GO:0016758);;	--	[R]	General function prediction only	Putative uncharacterized protein {ECO:0000313|EMBL:CAN74290.1} OS=Vitis vinifera (Grape) PE=4 SV=1	hypothetical protein VITISV_036414 [Vitis vinifera]
EVM0008001	--	--	[R]	General function prediction only	Putative uncharacterized protein {ECO:0000313|EMBL:CAN73122.1} OS=Vitis vinifera (Grape) PE=4 SV=1	hypothetical protein VITISV_024228 [Vitis vinifera]
EVM0008029	Molecular Function: nucleic acid binding (GO:0003676);; Molecular Function: zinc ion binding (GO:0008270);; Biological Process: DNA integration (GO:0015074);;	--	[R]	General function prediction only	Putative uncharacterized protein {ECO:0000313|EMBL:CAN71214.1} OS=Vitis vinifera (Grape) PE=4 SV=1	hypothetical protein VITISV_039504 [Vitis vinifera]
EVM0008584	Molecular Function: nucleic acid binding (GO:0003676);; Biological Process: DNA integration (GO:0015074);;	K12741|2.42583e-65|mdm:103438874|K12741 heterogeneous nuclear ribonucleoprotein A1/A3 | (RefSeq) pre-mRNA polyadenylation factor fip-1-like	[R]	General function prediction only	Putative uncharacterized protein {ECO:0000313|EMBL:CAN68059.1} OS=Vitis vinifera (Grape) PE=4 SV=1	hypothetical protein VITISV_008424 [Vitis vinifera]
EVM0008818	Molecular Function: DNA binding (GO:0003677);; Molecular Function: RNA binding (GO:0003723);; Molecular Function: RNA-directed DNA polymerase activity (GO:0003964);; Molecular Function: aspartic-type endopeptidase activity (GO:0004190);; Cellular Component: nucleus (GO:0005634);; Biological Process: RNA-dependent DNA biosynthetic process (GO:0006278);; Biological Process: proteolysis (GO:0006508)…	--	[R]	General function prediction only	Putative uncharacterized protein {ECO:0000313|EMBL:CAN71214.1} OS=Vitis vinifera (Grape) PE=4 SV=1	hypothetical protein VITISV_039504 [Vitis vinifera]
EVM0009073	Molecular Function: nucleic acid binding (GO:0003676);; Biological Process: DNA integration (GO:0015074);;	--	[R]	General function prediction only	Putative uncharacterized protein {ECO:0000313|EMBL:CAN63295.1} OS=Vitis vinifera (Grape) PE=4 SV=1	hypothetical protein VITISV_032981 [Vitis vinifera]
EVM0009286	Molecular Function: nucleic acid binding (GO:0003676);; Biological Process: macromolecule metabolic process (GO:0043170);; Biological Process: primary metabolic process (GO:0044238);;	--	[R]	General function prediction only	Putative uncharacterized protein {ECO:0000313|EMBL:CAN69190.1} OS=Vitis vinifera (Grape) PE=4 SV=1	hypothetical protein VITISV_001578 [Vitis vinifera]
EVM0009987	--	--	[R]	General function prediction only	Putative uncharacterized protein {ECO:0000313|EMBL:CAN73122.1} OS=Vitis vinifera (Grape) PE=4 SV=1	hypothetical protein VITISV_024228 [Vitis vinifera]
EVM0010433	Molecular Function: nucleic acid binding (GO:0003676);; Molecular Function: beta-galactosidase activity (GO:0004565);; Biological Process: carbohydrate metabolic process (GO:0005975);; Molecular Function: O-methyltransferase activity (GO:0008171);; Molecular Function: zinc ion binding (GO:0008270);; Biological Process: DNA integration (GO:0015074);; Molecular Function: carbohydrate binding (GO:00…	K09874|1.11538e-101|vvi:100854763|K09874 aquaporin NIP | (RefSeq) nodulin-26	[R]	General function prediction only	Putative uncharacterized protein {ECO:0000313|EMBL:CAN65716.1} OS=Vitis vinifera (Grape) PE=4 SV=1	hypothetical protein VITISV_015039 [Vitis vinifera]
EVM0013237	--	--	[R]	General function prediction only	Putative uncharacterized protein {ECO:0000313|EMBL:CAN79829.1} OS=Vitis vinifera (Grape) PE=4 SV=1	hypothetical protein VITISV_025446 [Vitis vinifera]
EVM0014349	Molecular Function: binding (GO:0005488);; Biological Process: metabolic process (GO:0008152);; Molecular Function: transferase activity (GO:0016740);;	--	[R]	General function prediction only	Putative uncharacterized protein {ECO:0000313|EMBL:CAN83734.1} OS=Vitis vinifera (Grape) PE=4 SV=1	hypothetical protein VITISV_024044 [Vitis vinifera]
EVM0014733	Molecular Function: nucleic acid binding (GO:0003676);; Molecular Function: zinc ion binding (GO:0008270);; Biological Process: DNA integration (GO:0015074);; Molecular Function: transferase activity, transferring acyl groups other than amino-acyl groups (GO:0016747);; Molecular Function: transferase activity, transferring hexosyl groups (GO:0016758);;	--	[R]	General function prediction only	Putative uncharacterized protein {ECO:0000313|EMBL:CAN83332.1} OS=Vitis vinifera (Grape) PE=4 SV=1	hypothetical protein VITISV_025235 [Vitis vinifera]
EVM0015457	--	--	[R]	General function prediction only	Putative uncharacterized protein {ECO:0000313|EMBL:CAN70356.1} OS=Vitis vinifera (Grape) PE=4 SV=1	hypothetical protein VITISV_013712 [Vitis vinifera]
EVM0016427	Molecular Function: nucleic acid binding (GO:0003676);; Biological Process: DNA integration (GO:0015074);;	--	[R]	General function prediction only	Putative uncharacterized protein {ECO:0000313|EMBL:CAN74290.1} OS=Vitis vinifera (Grape) PE=4 SV=1	hypothetical protein VITISV_036414 [Vitis vinifera]
EVM0017555	Molecular Function: nucleic acid binding (GO:0003676);; Molecular Function: zinc ion binding (GO:0008270);; Biological Process: DNA integration (GO:0015074);; Molecular Function: transferase activity, transferring acyl groups other than amino-acyl groups (GO:0016747);;	--	[R]	General function prediction only	Putative uncharacterized protein {ECO:0000313|EMBL:CAN75946.1} OS=Vitis vinifera (Grape) PE=4 SV=1	hypothetical protein VITISV_012979 [Vitis vinifera]
EVM0020160	Molecular Function: nucleic acid binding (GO:0003676);; Molecular Function: zinc ion binding (GO:0008270);; Biological Process: DNA integration (GO:0015074);; Molecular Function: transferase activity, transferring acyl groups other than amino-acyl groups (GO:0016747);; Molecular Function: transferase activity, transferring hexosyl groups (GO:0016758);;	--	[R]	General function prediction only	Putative uncharacterized protein {ECO:0000313|EMBL:CAN82285.1} OS=Vitis vinifera (Grape) PE=4 SV=1	hypothetical protein VITISV_039753 [Vitis vinifera]
EVM0020379	Molecular Function: nucleic acid binding (GO:0003676);; Biological Process: DNA integration (GO:0015074);;	--	[R]	General function prediction only	Putative uncharacterized protein {ECO:0000313|EMBL:CAN60930.1} OS=Vitis vinifera (Grape) PE=4 SV=1	hypothetical protein VITISV_012765 [Vitis vinifera]
EVM0020577	Molecular Function: nucleic acid binding (GO:0003676);; Molecular Function: beta-galactosidase activity (GO:0004565);; Biological Process: carbohydrate metabolic process (GO:0005975);; Molecular Function: zinc ion binding (GO:0008270);; Biological Process: DNA integration (GO:0015074);; Molecular Function: carbohydrate binding (GO:0030246);;	--	[R]	General function prediction only	Putative uncharacterized protein {ECO:0000313|EMBL:CAN60732.1} OS=Vitis vinifera (Grape) PE=4 SV=1	hypothetical protein VITISV_010209 [Vitis vinifera]
EVM0020893	Molecular Function: nucleic acid binding (GO:0003676);; Molecular Function: GTPase activator activity (GO:0005097);; Molecular Function: zinc ion binding (GO:0008270);; Biological Process: DNA integration (GO:0015074);; Biological Process: positive regulation of GTPase activity (GO:0032851);;	--	[R]	General function prediction only	Putative uncharacterized protein {ECO:0000313|EMBL:CAN77572.1} OS=Vitis vinifera (Grape) PE=4 SV=1	hypothetical protein VITISV_008518 [Vitis vinifera]
EVM0020962	Molecular Function: nucleic acid binding (GO:0003676);; Molecular Function: zinc ion binding (GO:0008270);; Biological Process: DNA integration (GO:0015074);;	--	[R]	General function prediction only	Putative uncharacterized protein {ECO:0000313|EMBL:CAN65716.1} OS=Vitis vinifera (Grape) PE=4 SV=1	hypothetical protein VITISV_015039 [Vitis vinifera]
EVM0021947	--	--	[R]	General function prediction only	Cysteine-rich RLK (RECEPTOR-like protein kinase) 8 {ECO:0000313|EMBL:EOY17116.1} OS=Theobroma cacao (Cacao) PE=4 SV=1	Cysteine-rich RLK (RECEPTOR-like protein kinase) 8 [Theobroma cacao]
EVM0022353	Molecular Function: DNA binding (GO:0003677);; Molecular Function: zinc ion binding (GO:0008270);; Biological Process: DNA integration (GO:0015074);; Molecular Function: transferase activity, transferring acyl groups other than amino-acyl groups (GO:0016747);; Molecular Function: transferase activity, transferring hexosyl groups (GO:0016758);; Molecular Function: protein dimerization activity (GO…	--	[R]	General function prediction only	Putative uncharacterized protein {ECO:0000313|EMBL:CAN81557.1} OS=Vitis vinifera (Grape) PE=4 SV=1	hypothetical protein VITISV_010784 [Vitis vinifera]
EVM0022756	Molecular Function: nucleic acid binding (GO:0003676);; Molecular Function: ARF guanyl-nucleotide exchange factor activity (GO:0005086);; Biological Process: DNA integration (GO:0015074);; Biological Process: regulation of ARF protein signal transduction (GO:0032012);;	--	[R]	General function prediction only	Putative uncharacterized protein {ECO:0000313|EMBL:CAN73122.1} OS=Vitis vinifera (Grape) PE=4 SV=1	hypothetical protein VITISV_024228 [Vitis vinifera]
EVM0024705	Molecular Function: nucleic acid binding (GO:0003676);; Molecular Function: catalytic activity (GO:0003824);; Molecular Function: GTPase activator activity (GO:0005097);; Cellular Component: mitochondrion (GO:0005739);; Molecular Function: zinc ion binding (GO:0008270);; Biological Process: DNA integration (GO:0015074);; Biological Process: positive regulation of GTPase activity (GO:0032851);;	--	[R]	General function prediction only	Putative uncharacterized protein {ECO:0000313|EMBL:CAN75593.1} OS=Vitis vinifera (Grape) PE=4 SV=1	hypothetical protein VITISV_030321 [Vitis vinifera]
EVM0024853	Molecular Function: nucleic acid binding (GO:0003676);; Biological Process: DNA integration (GO:0015074);; Molecular Function: transferase activity, transferring acyl groups other than amino-acyl groups (GO:0016747);;	--	[R]	General function prediction only	Putative uncharacterized protein {ECO:0000313|EMBL:CAN72188.1} OS=Vitis vinifera (Grape) PE=4 SV=1	hypothetical protein VITISV_020673 [Vitis vinifera]
EVM0025066	Molecular Function: nucleic acid binding (GO:0003676);; Molecular Function: beta-galactosidase activity (GO:0004565);; Biological Process: carbohydrate metabolic process (GO:0005975);; Molecular Function: zinc ion binding (GO:0008270);; Biological Process: DNA integration (GO:0015074);; Molecular Function: carbohydrate binding (GO:0030246);;	--	[R]	General function prediction only	Putative uncharacterized protein {ECO:0000313|EMBL:CAN70356.1} OS=Vitis vinifera (Grape) PE=4 SV=1	hypothetical protein VITISV_013712 [Vitis vinifera]
EVM0025166	Molecular Function: nucleic acid binding (GO:0003676);; Biological Process: DNA integration (GO:0015074);;	--	[R]	General function prediction only	Putative uncharacterized protein {ECO:0000313|EMBL:CAN71314.1} OS=Vitis vinifera (Grape) PE=4 SV=1	hypothetical protein VITISV_019317 [Vitis vinifera]
EVM0025516	Molecular Function: nucleic acid binding (GO:0003676);; Molecular Function: ARF guanyl-nucleotide exchange factor activity (GO:0005086);; Biological Process: DNA integration (GO:0015074);; Biological Process: regulation of ARF protein signal transduction (GO:0032012);;	--	[R]	General function prediction only	Putative uncharacterized protein {ECO:0000313|EMBL:CAN80183.1} OS=Vitis vinifera (Grape) PE=4 SV=1	hypothetical protein VITISV_015370 [Vitis vinifera]
EVM0025876	Molecular Function: nucleic acid binding (GO:0003676);; Molecular Function: beta-galactosidase activity (GO:0004565);; Biological Process: carbohydrate metabolic process (GO:0005975);; Molecular Function: zinc ion binding (GO:0008270);; Biological Process: DNA integration (GO:0015074);; Molecular Function: carbohydrate binding (GO:0030246);;	--	[R]	General function prediction only	Putative uncharacterized protein {ECO:0000313|EMBL:CAN60732.1} OS=Vitis vinifera (Grape) PE=4 SV=1	hypothetical protein VITISV_010209 [Vitis vinifera]
EVM0026198	Molecular Function: nucleic acid binding (GO:0003676);; Molecular Function: zinc ion binding (GO:0008270);; Biological Process: DNA integration (GO:0015074);;	--	[R]	General function prediction only	Putative uncharacterized protein {ECO:0000313|EMBL:CAN68477.1} OS=Vitis vinifera (Grape) PE=4 SV=1	hypothetical protein VITISV_029627 [Vitis vinifera]
EVM0026514	Molecular Function: nucleic acid binding (GO:0003676);; Molecular Function: zinc ion binding (GO:0008270);; Biological Process: DNA integration (GO:0015074);;	--	[R]	General function prediction only	Putative uncharacterized protein {ECO:0000313|EMBL:CAN71512.1} OS=Vitis vinifera (Grape) PE=4 SV=1	hypothetical protein VITISV_008234 [Vitis vinifera]
EVM0026952	Molecular Function: nucleic acid binding (GO:0003676);; Biological Process: DNA integration (GO:0015074);;	--	[R]	General function prediction only	Putative uncharacterized protein {ECO:0000313|EMBL:CAN82537.1} OS=Vitis vinifera (Grape) PE=4 SV=1	hypothetical protein VITISV_013040 [Vitis vinifera]
EVM0028661	Molecular Function: nucleic acid binding (GO:0003676);; Molecular Function: zinc ion binding (GO:0008270);; Biological Process: DNA integration (GO:0015074);;	--	[R]	General function prediction only	Putative uncharacterized protein {ECO:0000313|EMBL:CAN73941.1} (Fragment) OS=Vitis vinifera (Grape) PE=4 SV=1	hypothetical protein VITISV_013119 [Vitis vinifera]
EVM0029377	--	--	[R]	General function prediction only	Putative uncharacterized protein {ECO:0000313|EMBL:CAN73122.1} OS=Vitis vinifera (Grape) PE=4 SV=1	hypothetical protein VITISV_024228 [Vitis vinifera]
EVM0029868	Molecular Function: nucleic acid binding (GO:0003676);; Molecular Function: GTPase activator activity (GO:0005097);; Molecular Function: ATP binding (GO:0005524);; Biological Process: obsolete ATP catabolic process (GO:0006200);; Molecular Function: zinc ion binding (GO:0008270);; Biological Process: DNA integration (GO:0015074);; Molecular Function: ATPase activity (GO:0016887);; Biological Proc…	--	[R]	General function prediction only	Putative uncharacterized protein {ECO:0000313|EMBL:CAN82518.1} OS=Vitis vinifera (Grape) PE=4 SV=1	hypothetical protein VITISV_042699 [Vitis vinifera]
EVM0030252	Molecular Function: nucleic acid binding (GO:0003676);; Biological Process: DNA integration (GO:0015074);;	K09874|4.34669e-45|vvi:100854763|K09874 aquaporin NIP | (RefSeq) nodulin-26	[R]	General function prediction only	Putative uncharacterized protein {ECO:0000313|EMBL:CAN80157.1} OS=Vitis vinifera (Grape) PE=4 SV=1	hypothetical protein VITISV_028148 [Vitis vinifera]
EVM0030780	Molecular Function: ATP binding (GO:0005524);; Biological Process: metabolic process (GO:0008152);; Cellular Component: integral component of membrane (GO:0016021);; Molecular Function: ATPase activity, coupled to transmembrane movement of substances (GO:0042626);; Biological Process: transmembrane transport (GO:0055085);;	--	[R]	General function prediction only	Putative uncharacterized protein {ECO:0000313|EMBL:CAN73100.1} OS=Vitis vinifera (Grape) PE=4 SV=1	hypothetical protein VITISV_042889 [Vitis vinifera]
EVM0031847	Molecular Function: nucleic acid binding (GO:0003676);; Biological Process: DNA integration (GO:0015074);;	--	[R]	General function prediction only	Putative uncharacterized protein {ECO:0000313|EMBL:CAN71314.1} OS=Vitis vinifera (Grape) PE=4 SV=1	hypothetical protein VITISV_019317 [Vitis vinifera]
EVM0032265	Molecular Function: nucleic acid binding (GO:0003676);; Molecular Function: zinc ion binding (GO:0008270);; Biological Process: DNA integration (GO:0015074);; Molecular Function: transferase activity, transferring acyl groups other than amino-acyl groups (GO:0016747);; Molecular Function: transferase activity, transferring hexosyl groups (GO:0016758);;	--	[R]	General function prediction only	Putative uncharacterized protein {ECO:0000313|EMBL:CAN81557.1} OS=Vitis vinifera (Grape) PE=4 SV=1	hypothetical protein VITISV_010784 [Vitis vinifera]
EVM0032590	Molecular Function: nucleic acid binding (GO:0003676);; Molecular Function: catalytic activity (GO:0003824);; Biological Process: macromolecule metabolic process (GO:0043170);; Biological Process: primary metabolic process (GO:0044238);;	--	[R]	General function prediction only	Putative uncharacterized protein {ECO:0000313|EMBL:CAN74290.1} OS=Vitis vinifera (Grape) PE=4 SV=1	hypothetical protein VITISV_036414 [Vitis vinifera]
EVM0034223	Molecular Function: nucleic acid binding (GO:0003676);; Molecular Function: zinc ion binding (GO:0008270);; Biological Process: DNA integration (GO:0015074);; Molecular Function: transferase activity, transferring hexosyl groups (GO:0016758);;	--	[R]	General function prediction only	Putative uncharacterized protein {ECO:0000313|EMBL:CAN75946.1} OS=Vitis vinifera (Grape) PE=4 SV=1	hypothetical protein VITISV_012979 [Vitis vinifera]
EVM0034979	Molecular Function: nucleic acid binding (GO:0003676);;	--	[R]	General function prediction only	Putative uncharacterized protein {ECO:0000313|EMBL:CAN78357.1} OS=Vitis vinifera (Grape) PE=4 SV=1	hypothetical protein VITISV_033647 [Vitis vinifera]
EVM0035610	--	--	[R]	General function prediction only	Putative uncharacterized protein {ECO:0000313|EMBL:CAN73122.1} OS=Vitis vinifera (Grape) PE=4 SV=1	hypothetical protein VITISV_024228 [Vitis vinifera]
EVM0035658	Molecular Function: nucleic acid binding (GO:0003676);; Biological Process: DNA integration (GO:0015074);;	--	[R]	General function prediction only	Putative uncharacterized protein {ECO:0000313|EMBL:CAN82285.1} OS=Vitis vinifera (Grape) PE=4 SV=1	hypothetical protein VITISV_039753 [Vitis vinifera]
EVM0036833	Molecular Function: nucleic acid binding (GO:0003676);; Biological Process: DNA integration (GO:0015074);;	--	[R]	General function prediction only	Putative uncharacterized protein {ECO:0000313|EMBL:CAN63295.1} OS=Vitis vinifera (Grape) PE=4 SV=1	hypothetical protein VITISV_032981 [Vitis vinifera]
EVM0038596	Molecular Function: RNA binding (GO:0003723);; Molecular Function: RNA-directed DNA polymerase activity (GO:0003964);; Molecular Function: GTPase activator activity (GO:0005097);; Biological Process: RNA-dependent DNA biosynthetic process (GO:0006278);; Molecular Function: zinc ion binding (GO:0008270);; Biological Process: DNA integration (GO:0015074);; Biological Process: positive regulation of…	--	[R]	General function prediction only	Putative uncharacterized protein {ECO:0000313|EMBL:CAN65132.1} OS=Vitis vinifera (Grape) PE=4 SV=1	hypothetical protein VITISV_018707 [Vitis vinifera]
EVM0039540	Molecular Function: binding (GO:0005488);;	--	[R]	General function prediction only	Putative uncharacterized protein {ECO:0000313|EMBL:CAN82468.1} OS=Vitis vinifera (Grape) PE=4 SV=1	hypothetical protein VITISV_039784 [Vitis vinifera]
EVM0040079	Molecular Function: nucleic acid binding (GO:0003676);; Molecular Function: O-methyltransferase activity (GO:0008171);; Biological Process: DNA integration (GO:0015074);;	--	[R]	General function prediction only	Putative uncharacterized protein {ECO:0000313|EMBL:CAN65716.1} OS=Vitis vinifera (Grape) PE=4 SV=1	hypothetical protein VITISV_015039 [Vitis vinifera]
EVM0040088	Molecular Function: nucleic acid binding (GO:0003676);; Biological Process: DNA integration (GO:0015074);;	--	[R]	General function prediction only	Putative uncharacterized protein {ECO:0000313|EMBL:CAN61660.1} OS=Vitis vinifera (Grape) PE=4 SV=1	hypothetical protein VITISV_000260 [Vitis vinifera]
EVM0040105	--	--	[R]	General function prediction only	Putative uncharacterized protein {ECO:0000313|EMBL:CAN73122.1} OS=Vitis vinifera (Grape) PE=4 SV=1	hypothetical protein VITISV_024228 [Vitis vinifera]
EVM0040316	Molecular Function: nucleic acid binding (GO:0003676);; Biological Process: DNA integration (GO:0015074);;	--	[R]	General function prediction only	Putative uncharacterized protein {ECO:0000313|EMBL:CAN79930.1} OS=Vitis vinifera (Grape) PE=4 SV=1	hypothetical protein VITISV_007488 [Vitis vinifera]
EVM0040359	Molecular Function: binding (GO:0005488);;	--	[R]	General function prediction only	Putative uncharacterized protein {ECO:0000313|EMBL:CAN67250.1} OS=Vitis vinifera (Grape) PE=4 SV=1	hypothetical protein VITISV_008685 [Vitis vinifera]
EVM0003955	Biological Process: proteolysis (GO:0006508);; Molecular Function: cysteine-type peptidase activity (GO:0008234);;	--	--	--	Putative uncharacterized protein {ECO:0000313|EMBL:CAN71025.1} OS=Vitis vinifera (Grape) PE=4 SV=1	PREDICTED: uncharacterized protein LOC104881832 [Vitis vinifera]
EVM0004248	Biological Process: proteolysis (GO:0006508);; Molecular Function: cysteine-type peptidase activity (GO:0008234);;	--	--	--	Putative uncharacterized protein {ECO:0000313|EMBL:CAN83476.1} OS=Vitis vinifera (Grape) PE=4 SV=1	PREDICTED: uncharacterized protein LOC104882773 [Vitis vinifera]
EVM0004589	Biological Process: proteolysis (GO:0006508);; Molecular Function: cysteine-type peptidase activity (GO:0008234);;	--	--	--	Putative uncharacterized protein {ECO:0000313|EMBL:CAN74236.1} OS=Vitis vinifera (Grape) PE=4 SV=1	PREDICTED: serine/threonine-protein phosphatase 7 long form homolog [Vitis vinifera]
EVM0004705	Biological Process: proteolysis (GO:0006508);; Molecular Function: cysteine-type peptidase activity (GO:0008234);;	--	--	--	Putative uncharacterized protein {ECO:0000313|EMBL:CAN71025.1} OS=Vitis vinifera (Grape) PE=4 SV=1	PREDICTED: uncharacterized protein LOC104878880 [Vitis vinifera]
EVM0005685	Biological Process: proteolysis (GO:0006508);; Molecular Function: cysteine-type peptidase activity (GO:0008234);;	--	--	--	Putative uncharacterized protein {ECO:0000313|EMBL:CAN71025.1} OS=Vitis vinifera (Grape) PE=4 SV=1	hypothetical protein VITISV_000823 [Vitis vinifera]
EVM0007444	Biological Process: proteolysis (GO:0006508);; Molecular Function: cysteine-type peptidase activity (GO:0008234);;	--	--	--	Putative uncharacterized protein {ECO:0000313|EMBL:CAN71025.1} OS=Vitis vinifera (Grape) PE=4 SV=1	hypothetical protein VITISV_000823 [Vitis vinifera]
EVM0009192	Biological Process: proteolysis (GO:0006508);; Molecular Function: cysteine-type peptidase activity (GO:0008234);;	--	--	--	Putative uncharacterized protein {ECO:0000313|EMBL:CAN74236.1} OS=Vitis vinifera (Grape) PE=4 SV=1	PREDICTED: uncharacterized protein LOC104881311 [Vitis vinifera]
EVM0010892	Biological Process: proteolysis (GO:0006508);; Molecular Function: cysteine-type peptidase activity (GO:0008234);;	--	--	--	Putative uncharacterized protein {ECO:0000313|EMBL:CAN70995.1} OS=Vitis vinifera (Grape) PE=4 SV=1	PREDICTED: uncharacterized protein LOC104882392 [Vitis vinifera]
EVM0016127	Biological Process: proteolysis (GO:0006508);; Molecular Function: cysteine-type peptidase activity (GO:0008234);;	--	--	--	Putative uncharacterized protein {ECO:0000313|EMBL:CAN68470.1} OS=Vitis vinifera (Grape) PE=4 SV=1	PREDICTED: uncharacterized protein LOC104878880 [Vitis vinifera]
EVM0016914	--	--	--	--	Putative uncharacterized protein {ECO:0000313|EMBL:CAN75849.1} OS=Vitis vinifera (Grape) PE=4 SV=1	hypothetical protein VITISV_040636 [Vitis vinifera]
EVM0017624	Biological Process: proteolysis (GO:0006508);; Molecular Function: cysteine-type peptidase activity (GO:0008234);;	--	[O]	Posttranslational modification, protein turnover, chaperones	Putative uncharacterized protein {ECO:0000313|EMBL:CAN71025.1} OS=Vitis vinifera (Grape) PE=4 SV=1	PREDICTED: ubiquitin-like-specific protease 1 [Vitis vinifera]
EVM0019566	Biological Process: proteolysis (GO:0006508);; Molecular Function: cysteine-type peptidase activity (GO:0008234);;	--	--	--	Putative uncharacterized protein {ECO:0000313|EMBL:CAN80690.1} OS=Vitis vinifera (Grape) PE=4 SV=1	hypothetical protein VITISV_032424 [Vitis vinifera]
EVM0019850	Biological Process: proteolysis (GO:0006508);; Molecular Function: cysteine-type peptidase activity (GO:0008234);;	--	--	--	Putative uncharacterized protein {ECO:0000313|EMBL:CAN75849.1} OS=Vitis vinifera (Grape) PE=4 SV=1	PREDICTED: uncharacterized protein LOC104881339 [Vitis vinifera]
EVM0020705	Biological Process: proteolysis (GO:0006508);; Molecular Function: cysteine-type peptidase activity (GO:0008234);;	--	--	--	Putative uncharacterized protein {ECO:0000313|EMBL:CAN70995.1} OS=Vitis vinifera (Grape) PE=4 SV=1	PREDICTED: uncharacterized protein LOC104880796 [Vitis vinifera]
EVM0021091	Biological Process: proteolysis (GO:0006508);; Molecular Function: cysteine-type peptidase activity (GO:0008234);;	--	--	--	Putative uncharacterized protein {ECO:0000313|EMBL:CAN70995.1} OS=Vitis vinifera (Grape) PE=4 SV=1	PREDICTED: uncharacterized protein LOC104877724 [Vitis vinifera]
EVM0021130	Biological Process: proteolysis (GO:0006508);; Molecular Function: cysteine-type peptidase activity (GO:0008234);;	--	--	--	Putative uncharacterized protein {ECO:0000313|EMBL:CCB57178.1} OS=Vitis vinifera (Grape) PE=4 SV=1	PREDICTED: uncharacterized protein LOC104879082 [Vitis vinifera]
EVM0022805	Biological Process: proteolysis (GO:0006508);; Molecular Function: cysteine-type peptidase activity (GO:0008234);;	--	--	--	Putative uncharacterized protein {ECO:0000313|EMBL:CAN71025.1} OS=Vitis vinifera (Grape) PE=4 SV=1	hypothetical protein VITISV_000823 [Vitis vinifera]
EVM0023020	Biological Process: proteolysis (GO:0006508);; Molecular Function: cysteine-type peptidase activity (GO:0008234);;	--	--	--	Putative uncharacterized protein {ECO:0000313|EMBL:CAN80690.1} OS=Vitis vinifera (Grape) PE=4 SV=1	hypothetical protein VITISV_032424 [Vitis vinifera]
EVM0025079	Biological Process: proteolysis (GO:0006508);; Molecular Function: cysteine-type peptidase activity (GO:0008234);;	--	--	--	Putative uncharacterized protein {ECO:0000313|EMBL:CAN80690.1} OS=Vitis vinifera (Grape) PE=4 SV=1	PREDICTED: uncharacterized protein LOC104879082 [Vitis vinifera]
EVM0030244	--	--	--	--	Putative uncharacterized protein {ECO:0000313|EMBL:CAN71025.1} OS=Vitis vinifera (Grape) PE=4 SV=1	hypothetical protein VITISV_000823 [Vitis vinifera]
EVM0032883	Biological Process: proteolysis (GO:0006508);; Molecular Function: cysteine-type peptidase activity (GO:0008234);;	--	--	--	Putative uncharacterized protein {ECO:0000313|EMBL:CAN70995.1} OS=Vitis vinifera (Grape) PE=4 SV=1	PREDICTED: uncharacterized protein LOC104877724 [Vitis vinifera]
EVM0035763	Biological Process: proteolysis (GO:0006508);; Molecular Function: cysteine-type peptidase activity (GO:0008234);;	--	--	--	Putative uncharacterized protein {ECO:0000313|EMBL:CAN71025.1} OS=Vitis vinifera (Grape) PE=4 SV=1	PREDICTED: uncharacterized protein LOC104881832 [Vitis vinifera]
EVM0039137	Biological Process: proteolysis (GO:0006508);; Molecular Function: cysteine-type peptidase activity (GO:0008234);;	--	--	--	Putative uncharacterized protein {ECO:0000313|EMBL:CAN71025.1} OS=Vitis vinifera (Grape) PE=4 SV=1	hypothetical protein VITISV_000823 [Vitis vinifera]
EVM0039722	Biological Process: proteolysis (GO:0006508);; Molecular Function: cysteine-type peptidase activity (GO:0008234);;	--	--	--	Putative uncharacterized protein {ECO:0000313|EMBL:CAN71025.1} OS=Vitis vinifera (Grape) PE=4 SV=1	PREDICTED: ubiquitin-like-specific protease 1 [Vitis vinifera]
EVM0001347	Cellular Component: cytoplasm (GO:0005737);; Biological Process: L-phenylalanine catabolic process (GO:0006559);; Biological Process: cinnamic acid biosynthetic process (GO:0009800);; Molecular Function: phenylalanine ammonia-lyase activity (GO:0045548);;	K10775|0|vvi:100256293|K10775 phenylalanine ammonia-lyase [EC:4.3.1.24] | (RefSeq) phenylalanine ammonia-lyase-like	[Q]	Secondary metabolites biosynthesis, transport and catabolism	Phenylalanine ammonia-lyase {ECO:0000256|RuleBase:RU003955} OS=Vitis vinifera (Grape) PE=3 SV=1	PREDICTED: phenylalanine ammonia-lyase-like [Vitis vinifera]
EVM0015895	Cellular Component: cytoplasm (GO:0005737);; Biological Process: L-phenylalanine catabolic process (GO:0006559);; Biological Process: cinnamic acid biosynthetic process (GO:0009800);; Molecular Function: phenylalanine ammonia-lyase activity (GO:0045548);;	K10775|0|vvi:100854997|K10775 phenylalanine ammonia-lyase [EC:4.3.1.24] | (RefSeq) phenylalanine ammonia-lyase-like	[Q]	Secondary metabolites biosynthesis, transport and catabolism	Phenylalanine ammonia-lyase {ECO:0000256|RuleBase:RU003955} OS=Vitis vinifera (Grape) PE=3 SV=1	PREDICTED: phenylalanine ammonia-lyase-like [Vitis vinifera]
EVM0016416	Cellular Component: cytoplasm (GO:0005737);; Biological Process: L-phenylalanine catabolic process (GO:0006559);; Biological Process: cinnamic acid biosynthetic process (GO:0009800);; Molecular Function: phenylalanine ammonia-lyase activity (GO:0045548);;	K10775|0|vvi:100241377|K10775 phenylalanine ammonia-lyase [EC:4.3.1.24] | (RefSeq) PAL2; phenylalanine ammonia-lyase	[Q]	Secondary metabolites biosynthesis, transport and catabolism	Phenylalanine ammonia-lyase {ECO:0000256|RuleBase:RU003955} OS=Vitis vinifera (Grape) PE=3 SV=1	PREDICTED: phenylalanine ammonia-lyase [Vitis vinifera]
EVM0016420	Cellular Component: cytoplasm (GO:0005737);; Biological Process: L-phenylalanine catabolic process (GO:0006559);; Biological Process: cinnamic acid biosynthetic process (GO:0009800);; Molecular Function: phenylalanine ammonia-lyase activity (GO:0045548);;	K10775|0|vvi:100251137|K10775 phenylalanine ammonia-lyase [EC:4.3.1.24] | (RefSeq) phenylalanine ammonia-lyase	[Q]	Secondary metabolites biosynthesis, transport and catabolism	Phenylalanine ammonia-lyase {ECO:0000256|RuleBase:RU003955} OS=Vitis vinifera (Grape) PE=3 SV=1	PREDICTED: phenylalanine ammonia-lyase [Vitis vinifera]
EVM0016475	Cellular Component: cytoplasm (GO:0005737);; Biological Process: L-phenylalanine catabolic process (GO:0006559);; Biological Process: cinnamic acid biosynthetic process (GO:0009800);; Molecular Function: phenylalanine ammonia-lyase activity (GO:0045548);;	K10775|0|vvi:100854997|K10775 phenylalanine ammonia-lyase [EC:4.3.1.24] | (RefSeq) phenylalanine ammonia-lyase-like	[Q]	Secondary metabolites biosynthesis, transport and catabolism	Phenylalanine ammonia-lyase {ECO:0000256|RuleBase:RU003955} OS=Vitis vinifera (Grape) PE=3 SV=1	PREDICTED: phenylalanine ammonia-lyase-like [Vitis vinifera]
EVM0016908	Cellular Component: cytoplasm (GO:0005737);; Biological Process: L-phenylalanine catabolic process (GO:0006559);; Biological Process: response to oxidative stress (GO:0006979);; Biological Process: pollen development (GO:0009555);; Biological Process: cinnamic acid biosynthetic process (GO:0009800);; Biological Process: drought recovery (GO:0009819);; Biological Process: response to UV-B (GO:0010…	K10775|0|vvi:100263160|K10775 phenylalanine ammonia-lyase [EC:4.3.1.24] | (RefSeq) PAL, gVvPAL1; phenylalanine ammonia-lyase	[Q]	Secondary metabolites biosynthesis, transport and catabolism	Phenylalanine ammonia-lyase {ECO:0000256|RuleBase:RU003955} OS=Vitis vinifera (Grape) PE=2 SV=1	phenylalanin ammonia-lyase [Vitis vinifera]
EVM0019096	Cellular Component: cytoplasm (GO:0005737);; Biological Process: L-phenylalanine catabolic process (GO:0006559);; Biological Process: cinnamic acid biosynthetic process (GO:0009800);; Molecular Function: phenylalanine ammonia-lyase activity (GO:0045548);;	K10775|0|vvi:100240904|K10775 phenylalanine ammonia-lyase [EC:4.3.1.24] | (RefSeq) phenylalanine ammonia-lyase-like	[Q]	Secondary metabolites biosynthesis, transport and catabolism	Phenylalanine ammonia-lyase {ECO:0000256|RuleBase:RU003955} OS=Vitis vinifera (Grape) PE=2 SV=1	phenylalanin ammonia-lyase [Vitis vinifera]
EVM0020561	Cellular Component: cytoplasm (GO:0005737);; Biological Process: L-phenylalanine catabolic process (GO:0006559);; Biological Process: cinnamic acid biosynthetic process (GO:0009800);; Molecular Function: phenylalanine ammonia-lyase activity (GO:0045548);;	K10775|0|vvi:100240904|K10775 phenylalanine ammonia-lyase [EC:4.3.1.24] | (RefSeq) phenylalanine ammonia-lyase-like	[Q]	Secondary metabolites biosynthesis, transport and catabolism	Phenylalanine ammonia-lyase {ECO:0000256|RuleBase:RU003955} OS=Vitis vinifera (Grape) PE=2 SV=1	phenylalanin ammonia-lyase [Vitis vinifera]
EVM0021032	Cellular Component: cytoplasm (GO:0005737);; Biological Process: L-phenylalanine catabolic process (GO:0006559);; Biological Process: cinnamic acid biosynthetic process (GO:0009800);; Molecular Function: phenylalanine ammonia-lyase activity (GO:0045548);;	K10775|0|vvi:100251137|K10775 phenylalanine ammonia-lyase [EC:4.3.1.24] | (RefSeq) phenylalanine ammonia-lyase	[Q]	Secondary metabolites biosynthesis, transport and catabolism	Phenylalanine ammonia-lyase {ECO:0000256|RuleBase:RU003955} OS=Vitis vinifera (Grape) PE=2 SV=1	phenylalanine ammonia-lyase [Vitis vinifera]
EVM0021074	Cellular Component: cytoplasm (GO:0005737);; Biological Process: L-phenylalanine catabolic process (GO:0006559);; Biological Process: cinnamic acid biosynthetic process (GO:0009800);; Molecular Function: phenylalanine ammonia-lyase activity (GO:0045548);;	K10775|0|vvi:100241575|K10775 phenylalanine ammonia-lyase [EC:4.3.1.24] | (RefSeq) PAL1; phenylalanine ammonia-lyase-like	[Q]	Secondary metabolites biosynthesis, transport and catabolism	Phenylalanine ammonia-lyase {ECO:0000256|RuleBase:RU003955} OS=Vitis vinifera (Grape) PE=3 SV=1	PREDICTED: phenylalanine ammonia-lyase [Vitis vinifera]
EVM0026689	Cellular Component: cytoplasm (GO:0005737);; Biological Process: L-phenylalanine catabolic process (GO:0006559);; Biological Process: cinnamic acid biosynthetic process (GO:0009800);; Molecular Function: phenylalanine ammonia-lyase activity (GO:0045548);;	K10775|0|vvi:100854997|K10775 phenylalanine ammonia-lyase [EC:4.3.1.24] | (RefSeq) phenylalanine ammonia-lyase-like	[Q]	Secondary metabolites biosynthesis, transport and catabolism	Phenylalanine ammonia-lyase {ECO:0000256|RuleBase:RU003955} OS=Vitis vinifera (Grape) PE=2 SV=1	phenylalanin ammonia-lyase [Vitis vinifera]
EVM0030799	Cellular Component: cytoplasm (GO:0005737);; Biological Process: L-phenylalanine catabolic process (GO:0006559);; Biological Process: cinnamic acid biosynthetic process (GO:0009800);; Molecular Function: phenylalanine ammonia-lyase activity (GO:0045548);;	K10775|0|vvi:100233012|K10775 phenylalanine ammonia-lyase [EC:4.3.1.24] | (RefSeq) PAL7; phenylalanine ammonia-lyase G1	[Q]	Secondary metabolites biosynthesis, transport and catabolism	Phenylalanine ammonia-lyase {ECO:0000256|RuleBase:RU003955} OS=Vitis vinifera (Grape) PE=3 SV=1	PREDICTED: phenylalanine ammonia-lyase G1 [Vitis vinifera]
EVM0033433	Cellular Component: cytoplasm (GO:0005737);; Biological Process: L-phenylalanine catabolic process (GO:0006559);; Biological Process: cinnamic acid biosynthetic process (GO:0009800);; Molecular Function: phenylalanine ammonia-lyase activity (GO:0045548);;	K10775|0|vvi:100854997|K10775 phenylalanine ammonia-lyase [EC:4.3.1.24] | (RefSeq) phenylalanine ammonia-lyase-like	[Q]	Secondary metabolites biosynthesis, transport and catabolism	Phenylalanine ammonia-lyase {ECO:0000256|RuleBase:RU003955} OS=Vitis vinifera (Grape) PE=3 SV=1	PREDICTED: phenylalanine ammonia-lyase-like [Vitis vinifera]
EVM0000192	Biological Process: proteolysis (GO:0006508);; Molecular Function: cysteine-type peptidase activity (GO:0008234);; Molecular Function: ADP binding (GO:0043531);;	K08592|1.01906e-54|vvi:100855213|K08592 sentrin-specific protease 1 [EC:3.4.22.68] | (RefSeq) putative ubiquitin-like-specific protease 1B	[O]	Posttranslational modification, protein turnover, chaperones	Putative uncharacterized protein {ECO:0000313|EMBL:CAN60209.1} OS=Vitis vinifera (Grape) PE=4 SV=1	hypothetical protein VITISV_036066 [Vitis vinifera]
EVM0000640	Biological Process: proteolysis (GO:0006508);; Molecular Function: cysteine-type peptidase activity (GO:0008234);;	--	--	--	Putative uncharacterized protein {ECO:0000313|EMBL:CAN78257.1} OS=Vitis vinifera (Grape) PE=4 SV=1	PREDICTED: uncharacterized protein LOC100253832 [Vitis vinifera]
EVM0002105	Biological Process: proteolysis (GO:0006508);; Molecular Function: cysteine-type peptidase activity (GO:0008234);; Molecular Function: zinc ion binding (GO:0008270);;	K08592|3.59222e-150|vvi:100855213|K08592 sentrin-specific protease 1 [EC:3.4.22.68] | (RefSeq) putative ubiquitin-like-specific protease 1B	[O]	Posttranslational modification, protein turnover, chaperones	Putative uncharacterized protein {ECO:0000313|EMBL:CAN65830.1} OS=Vitis vinifera (Grape) PE=4 SV=1	PREDICTED: uncharacterized protein LOC104882109 [Vitis vinifera]
EVM0002379	Molecular Function: DNA binding (GO:0003677);; Molecular Function: DNA topoisomerase type I activity (GO:0003917);; Molecular Function: cysteine-type endopeptidase activity (GO:0004197);; Biological Process: DNA topological change (GO:0006265);; Biological Process: proteolysis (GO:0006508);; Molecular Function: zinc ion binding (GO:0008270);;	--	--	--	Putative uncharacterized protein {ECO:0000313|EMBL:CAN61901.1} OS=Vitis vinifera (Grape) PE=4 SV=1	PREDICTED: sentrin-specific protease 1-like [Vitis vinifera]
EVM0003246	Biological Process: proteolysis (GO:0006508);; Molecular Function: cysteine-type peptidase activity (GO:0008234);; Molecular Function: zinc ion binding (GO:0008270);; Molecular Function: oxidoreductase activity (GO:0016491);; Biological Process: oxidation-reduction process (GO:0055114);;	--	--	--	Putative uncharacterized protein {ECO:0000313|EMBL:CAN78257.1} OS=Vitis vinifera (Grape) PE=4 SV=1	PREDICTED: uncharacterized protein LOC104882626 [Vitis vinifera]
EVM0005589	Biological Process: proteolysis (GO:0006508);; Molecular Function: cysteine-type peptidase activity (GO:0008234);; Molecular Function: zinc ion binding (GO:0008270);; Molecular Function: oxidoreductase activity (GO:0016491);; Biological Process: oxidation-reduction process (GO:0055114);;	--	--	--	Putative uncharacterized protein {ECO:0000313|EMBL:CAN63981.1} OS=Vitis vinifera (Grape) PE=4 SV=1	PREDICTED: uncharacterized protein LOC100253832 [Vitis vinifera]
EVM0006596	Molecular Function: alanine-tRNA ligase activity (GO:0004813);; Molecular Function: structural molecule activity (GO:0005198);; Molecular Function: ATP binding (GO:0005524);; Biological Process: alanyl-tRNA aminoacylation (GO:0006419);; Biological Process: proteolysis (GO:0006508);; Molecular Function: cysteine-type peptidase activity (GO:0008234);; Molecular Function: zinc ion binding (GO:000827…	--	--	--	Putative uncharacterized protein {ECO:0000313|EMBL:CCB60362.1} OS=Vitis vinifera (Grape) PE=4 SV=1	PREDICTED: uncharacterized protein LOC104882109 [Vitis vinifera]
EVM0007682	Molecular Function: alanine-tRNA ligase activity (GO:0004813);; Molecular Function: structural molecule activity (GO:0005198);; Molecular Function: ATP binding (GO:0005524);; Biological Process: alanyl-tRNA aminoacylation (GO:0006419);; Biological Process: proteolysis (GO:0006508);; Molecular Function: cysteine-type peptidase activity (GO:0008234);; Molecular Function: zinc ion binding (GO:000827…	--	[TZ]	--	Putative uncharacterized protein {ECO:0000313|EMBL:CAN78257.1} OS=Vitis vinifera (Grape) PE=4 SV=1	PREDICTED: uncharacterized protein LOC100253832 [Vitis vinifera]
EVM0008851	Biological Process: proteolysis (GO:0006508);; Molecular Function: cysteine-type peptidase activity (GO:0008234);; Molecular Function: transition metal ion binding (GO:0046914);;	--	[O]	Posttranslational modification, protein turnover, chaperones	Putative uncharacterized protein {ECO:0000313|EMBL:CAN78257.1} OS=Vitis vinifera (Grape) PE=4 SV=1	PREDICTED: uncharacterized protein LOC100253832 [Vitis vinifera]
EVM0008984	Molecular Function: catalytic activity (GO:0003824);; Biological Process: protein metabolic process (GO:0019538);; Molecular Function: ion binding (GO:0043167);;	K10808|1.08985e-90|vvi:100267871|K10808 ribonucleoside-diphosphate reductase subunit M2 [EC:1.17.4.1] | (RefSeq) ribonucleoside-diphosphate reductase small chain A	[O]	Posttranslational modification, protein turnover, chaperones	Putative uncharacterized protein {ECO:0000313|EMBL:CAN72211.1} OS=Vitis vinifera (Grape) PE=4 SV=1	hypothetical protein VITISV_012255 [Vitis vinifera]
EVM0012211	--	K08592|2.91346e-61|vvi:100855213|K08592 sentrin-specific protease 1 [EC:3.4.22.68] | (RefSeq) putative ubiquitin-like-specific protease 1B	[O]	Posttranslational modification, protein turnover, chaperones	Putative uncharacterized protein {ECO:0000313|EMBL:CAN80043.1} OS=Vitis vinifera (Grape) PE=4 SV=1	hypothetical protein VITISV_041850 [Vitis vinifera]
EVM0014089	--	--	--	--	Putative uncharacterized protein {ECO:0000313|EMBL:CAN72048.1} OS=Vitis vinifera (Grape) PE=4 SV=1	hypothetical protein VITISV_002655 [Vitis vinifera]
EVM0015982	Biological Process: proteolysis (GO:0006508);; Molecular Function: cysteine-type peptidase activity (GO:0008234);; Molecular Function: ion binding (GO:0043167);;	--	--	--	Putative uncharacterized protein {ECO:0000313|EMBL:CAN78257.1} OS=Vitis vinifera (Grape) PE=4 SV=1	unnamed protein product [Vitis vinifera]
EVM0016462	--	--	[O]	Posttranslational modification, protein turnover, chaperones	Putative uncharacterized protein {ECO:0000313|EMBL:CAN61901.1} OS=Vitis vinifera (Grape) PE=4 SV=1	PREDICTED: uncharacterized protein LOC104878391 [Vitis vinifera]
EVM0017665	--	--	--	--	Putative uncharacterized protein {ECO:0000313|EMBL:CAN61901.1} OS=Vitis vinifera (Grape) PE=4 SV=1	PREDICTED: ubiquitin-like-specific protease 1A [Vitis vinifera]
EVM0018274	Biological Process: proteolysis (GO:0006508);; Molecular Function: cysteine-type peptidase activity (GO:0008234);; Molecular Function: zinc ion binding (GO:0008270);;	--	--	--	Putative uncharacterized protein {ECO:0000313|EMBL:CAN73456.1} OS=Vitis vinifera (Grape) PE=4 SV=1	hypothetical protein VITISV_003294 [Vitis vinifera]
EVM0018312	Biological Process: proteolysis (GO:0006508);; Molecular Function: cysteine-type peptidase activity (GO:0008234);; Molecular Function: transition metal ion binding (GO:0046914);;	--	[O]	Posttranslational modification, protein turnover, chaperones	Putative uncharacterized protein {ECO:0000313|EMBL:CAN78257.1} OS=Vitis vinifera (Grape) PE=4 SV=1	PREDICTED: uncharacterized protein LOC100253832 [Vitis vinifera]
EVM0019298	Molecular Function: catalytic activity (GO:0003824);; Molecular Function: binding (GO:0005488);;	--	--	--	Putative uncharacterized protein {ECO:0000313|EMBL:CAN67757.1} OS=Vitis vinifera (Grape) PE=4 SV=1	PREDICTED: uncharacterized protein LOC104877691 [Vitis vinifera]
EVM0020372	Biological Process: tRNA dihydrouridine synthesis (GO:0002943);; Molecular Function: alanine-tRNA ligase activity (GO:0004813);; Molecular Function: structural molecule activity (GO:0005198);; Molecular Function: ATP binding (GO:0005524);; Biological Process: alanyl-tRNA aminoacylation (GO:0006419);; Biological Process: proteolysis (GO:0006508);; Molecular Function: cysteine-type peptidase activi…	--	--	--	Putative uncharacterized protein {ECO:0000313|EMBL:CAN63981.1} OS=Vitis vinifera (Grape) PE=4 SV=1	PREDICTED: uncharacterized protein LOC104878401 [Vitis vinifera]
EVM0020944	Biological Process: proteolysis (GO:0006508);; Molecular Function: cysteine-type peptidase activity (GO:0008234);; Molecular Function: zinc ion binding (GO:0008270);;	--	--	--	Putative uncharacterized protein {ECO:0000313|EMBL:CAN63981.1} OS=Vitis vinifera (Grape) PE=4 SV=1	PREDICTED: uncharacterized protein LOC100253832 [Vitis vinifera]
EVM0021704	--	--	--	--	Putative uncharacterized protein {ECO:0000313|EMBL:CAN72048.1} OS=Vitis vinifera (Grape) PE=4 SV=1	PREDICTED: uncharacterized protein LOC104878391 [Vitis vinifera]
EVM0022702	Molecular Function: catalytic activity (GO:0003824);; Biological Process: protein metabolic process (GO:0019538);; Biological Process: metabolic process (GO:0044710);; Molecular Function: transition metal ion binding (GO:0046914);;	K10808|2.57933e-61|vvi:100267871|K10808 ribonucleoside-diphosphate reductase subunit M2 [EC:1.17.4.1] | (RefSeq) ribonucleoside-diphosphate reductase small chain A	--	--	Putative uncharacterized protein {ECO:0000313|EMBL:CAN68817.1} OS=Vitis vinifera (Grape) PE=4 SV=1	hypothetical protein VITISV_036653 [Vitis vinifera]
EVM0023492	Molecular Function: alanine-tRNA ligase activity (GO:0004813);; Molecular Function: structural molecule activity (GO:0005198);; Molecular Function: ATP binding (GO:0005524);; Biological Process: alanyl-tRNA aminoacylation (GO:0006419);; Molecular Function: zinc ion binding (GO:0008270);; Cellular Component: chloroplast (GO:0009507);;	--	--	--	Putative uncharacterized protein {ECO:0000313|EMBL:CCB60362.1} OS=Vitis vinifera (Grape) PE=4 SV=1	PREDICTED: uncharacterized protein LOC104882626 [Vitis vinifera]
EVM0025624	--	--	--	--	Putative uncharacterized protein {ECO:0000313|EMBL:CAN61901.1} OS=Vitis vinifera (Grape) PE=4 SV=1	PREDICTED: ubiquitin-like-specific protease 1A [Vitis vinifera]
EVM0025963	--	--	[O]	Posttranslational modification, protein turnover, chaperones	Putative uncharacterized protein {ECO:0000313|EMBL:CAN78257.1} OS=Vitis vinifera (Grape) PE=4 SV=1	hypothetical protein VITISV_015144 [Vitis vinifera]
EVM0025974	Biological Process: proteolysis (GO:0006508);; Molecular Function: cysteine-type peptidase activity (GO:0008234);; Molecular Function: zinc ion binding (GO:0008270);;	K08592|1.50361e-18|vvi:100855213|K08592 sentrin-specific protease 1 [EC:3.4.22.68] | (RefSeq) putative ubiquitin-like-specific protease 1B	--	--	Putative uncharacterized protein {ECO:0000313|EMBL:CAN79945.1} OS=Vitis vinifera (Grape) PE=4 SV=1	PREDICTED: sentrin-specific protease 1-like [Vitis vinifera]
EVM0026073	Biological Process: proteolysis (GO:0006508);; Molecular Function: cysteine-type peptidase activity (GO:0008234);; Molecular Function: zinc ion binding (GO:0008270);;	K08592|7.49499e-35|vvi:100855213|K08592 sentrin-specific protease 1 [EC:3.4.22.68] | (RefSeq) putative ubiquitin-like-specific protease 1B	--	--	Putative uncharacterized protein {ECO:0000313|EMBL:CAN61901.1} OS=Vitis vinifera (Grape) PE=4 SV=1	unnamed protein product [Vitis vinifera]
EVM0027207	Biological Process: proteolysis (GO:0006508);; Molecular Function: cysteine-type peptidase activity (GO:0008234);;	--	--	--	Putative uncharacterized protein {ECO:0000313|EMBL:CAN61901.1} OS=Vitis vinifera (Grape) PE=4 SV=1	PREDICTED: uncharacterized protein LOC104878391 [Vitis vinifera]
EVM0028491	Biological Process: proteolysis (GO:0006508);; Molecular Function: cysteine-type peptidase activity (GO:0008234);; Molecular Function: zinc ion binding (GO:0008270);; Molecular Function: oxidoreductase activity (GO:0016491);; Biological Process: oxidation-reduction process (GO:0055114);;	--	--	--	Putative uncharacterized protein {ECO:0000313|EMBL:CAN61002.1} OS=Vitis vinifera (Grape) PE=4 SV=1	hypothetical protein VITISV_020154 [Vitis vinifera]
EVM0028533	Biological Process: proteolysis (GO:0006508);; Molecular Function: cysteine-type peptidase activity (GO:0008234);; Molecular Function: zinc ion binding (GO:0008270);;	K08592|1.54333e-138|vvi:100855213|K08592 sentrin-specific protease 1 [EC:3.4.22.68] | (RefSeq) putative ubiquitin-like-specific protease 1B	[O]	Posttranslational modification, protein turnover, chaperones	Putative uncharacterized protein {ECO:0000313|EMBL:CAN65830.1} OS=Vitis vinifera (Grape) PE=4 SV=1	PREDICTED: uncharacterized protein LOC100253832 [Vitis vinifera]
EVM0028583	Biological Process: proteolysis (GO:0006508);; Molecular Function: cysteine-type peptidase activity (GO:0008234);;	K08592|3.94705e-52|vvi:100855213|K08592 sentrin-specific protease 1 [EC:3.4.22.68] | (RefSeq) putative ubiquitin-like-specific protease 1B	--	--	Putative uncharacterized protein {ECO:0000313|EMBL:CAN61901.1} OS=Vitis vinifera (Grape) PE=4 SV=1	unnamed protein product [Vitis vinifera]
EVM0030943	Biological Process: proteolysis (GO:0006508);; Molecular Function: cysteine-type peptidase activity (GO:0008234);;	K10808|1.29732e-117|vvi:100267871|K10808 ribonucleoside-diphosphate reductase subunit M2 [EC:1.17.4.1] | (RefSeq) ribonucleoside-diphosphate reductase small chain A	--	--	Putative uncharacterized protein {ECO:0000313|EMBL:CAN72211.1} OS=Vitis vinifera (Grape) PE=4 SV=1	hypothetical protein VITISV_012255 [Vitis vinifera]
EVM0031556	Biological Process: proteolysis (GO:0006508);; Molecular Function: cysteine-type peptidase activity (GO:0008234);; Molecular Function: zinc ion binding (GO:0008270);; Molecular Function: oxidoreductase activity (GO:0016491);; Biological Process: oxidation-reduction process (GO:0055114);;	--	[O]	Posttranslational modification, protein turnover, chaperones	Putative uncharacterized protein {ECO:0000313|EMBL:CAN65830.1} OS=Vitis vinifera (Grape) PE=4 SV=1	PREDICTED: uncharacterized protein LOC104882109 [Vitis vinifera]
EVM0036565	Biological Process: proteolysis (GO:0006508);; Molecular Function: cysteine-type peptidase activity (GO:0008234);; Molecular Function: zinc ion binding (GO:0008270);;	K08592|3.20357e-37|vvi:100855213|K08592 sentrin-specific protease 1 [EC:3.4.22.68] | (RefSeq) putative ubiquitin-like-specific protease 1B	--	--	Putative uncharacterized protein {ECO:0000313|EMBL:CAN61901.1} OS=Vitis vinifera (Grape) PE=4 SV=1	unnamed protein product [Vitis vinifera]
EVM0037225	--	--	[O]	Posttranslational modification, protein turnover, chaperones	Putative uncharacterized protein {ECO:0000313|EMBL:CAN61901.1} OS=Vitis vinifera (Grape) PE=4 SV=1	PREDICTED: uncharacterized protein LOC104878391 [Vitis vinifera]
EVM0037285	Biological Process: proteolysis (GO:0006508);; Molecular Function: cysteine-type peptidase activity (GO:0008234);;	K10808|6.09958e-166|vvi:100267871|K10808 ribonucleoside-diphosphate reductase subunit M2 [EC:1.17.4.1] | (RefSeq) ribonucleoside-diphosphate reductase small chain A	--	--	Putative uncharacterized protein {ECO:0000313|EMBL:CAN78257.1} OS=Vitis vinifera (Grape) PE=4 SV=1	hypothetical protein VITISV_015144 [Vitis vinifera]
EVM0037413	Molecular Function: alanine-tRNA ligase activity (GO:0004813);; Molecular Function: structural molecule activity (GO:0005198);; Molecular Function: ATP binding (GO:0005524);; Biological Process: alanyl-tRNA aminoacylation (GO:0006419);; Biological Process: proteolysis (GO:0006508);; Molecular Function: cysteine-type peptidase activity (GO:0008234);; Molecular Function: zinc ion binding (GO:000827…	--	--	--	Putative uncharacterized protein {ECO:0000313|EMBL:CAN78257.1} OS=Vitis vinifera (Grape) PE=4 SV=1	PREDICTED: uncharacterized protein LOC100253832 [Vitis vinifera]
EVM0039995	--	--	--	--	Putative uncharacterized protein {ECO:0000313|EMBL:CAN61901.1} OS=Vitis vinifera (Grape) PE=4 SV=1	PREDICTED: uncharacterized protein LOC104878391 [Vitis vinifera]
[truncated: 2,677 more rows]

## Sheet: Table S8
Table S8. Annotation of contracted genes in the 'BS-40' genome.
Gene ID	GO annotation	KEGG annotation	KOG class	KOG class annotation	TrEMBL annotation	NR annotation
[truncated: 374 more rows]

## Sheet: Table S9
Table S9. The annotation of NLR in 'BS-40'.
[truncated: 898 more rows]

## Sheet: Table S10
Table S10. The similarity identity of NLR in 'BS-40' mapped to other Vitis genomes.
[truncated: 899 more rows]

[truncated: 9 more sheets: Table S11, Table S12, Table S13, Table S14, Table S15, Table S16, Table S17, Table S18, Table S19]
